# Supplementary material for: An RNA helicase coordinates with iron signal regulators to alleviate chilling stress in Arabidopsis
Source: Nat Commun. 2025 Apr 29;16:3988. doi: 10.1038/s41467-025-59334-9 (PMC12037725; doi:10.1038/s41467-025-59334-9)
Supplement: Supplementary file 3 — Supplementary Data 1 [file 41467_2025_59334_MOESM3_ESM.xlsx]

## Sheet: sheet1
Supplementary Data 1. The CBF-regulated genes were not affected in bts-2 mutants under chilling stress.
ID	Description	Col-0 0h rep1 FPKM	Col-0 0h rep2 FPKM	bts-2 0h rep1 FPKM	bts-2 0h rep2 FPKM	Col-0 mean FPKM	bts-2 mean FPKM	FDR	log2FC	Sig	Col-0 3h rep1 FPKM	Col-0 3h rep2 FPKM	bts-2 3h rep1 FPKM	bts-2 3h rep2 FPKM	Col-0 mean FPKM	bts-2 mean FPKM	FDR	log2FC	Sig	Col-0 24h rep1 FPKM	Col-0 24h rep2 FPKM	bts-2 24h rep1 FPKM	bts-2 24h rep2 FPKM	Col-0 mean FPKM	bts-2 mean FPKM	FDR	log2FC	Sig
AT1G01420	UDP-glucosyl transferase 72B3	22.0803	21.8032	38.8463	41.6679	21.9418	40.2571	1.57656e-09	0.728178	NotSig	17.88	22.8477	35.2919	35.0091	20.3639	35.1505	0.0442259	0.706951	NotSig	12.8685	12.229	13.3115	12.8807	12.5488	13.0961	0.827798	0.0660868	NotSig
AT1G01470	Late embryogenesis abundant protein	146.144	154.933	301.955	306.739	150.538	304.347	1.71617e-24	0.867562	NotSig	1931.19	1702.32	1678.36	1993.91	1816.76	1836.13	0.935887	-0.0659969	NotSig	2320.12	2484.12	1813.15	2103.49	2402.12	1958.32	0.0287376	-0.28963	NotSig
AT1G02310	Glycosyl hydrolase superfamily protein	0.035718	0.0386424	0.107362	0.0841716	0.0371802	0.0957666	NA	NA	NotSig	1.45641	1.55425	1.64769	1.53426	1.50533	1.59097	0.999883	-0.000377484	NotSig	6.62215	8.442	4.3336	4.49619	7.53208	4.41489	0.0126377	-0.76806	NotSig
AT1G02460	Pectin lyase-like superfamily protein	1.59534	1.39862	4.29923	4.27806	1.49698	4.28864	2.11783e-05	1.36896	Up	6.78541	8.61767	6.37249	4.66976	7.70154	5.52112	0.325135	-0.559508	NotSig	5.85848	6.41474	5.9899	5.36218	6.13661	5.67604	0.771539	-0.108924	NotSig
AT1G02820	Late embryogenesis abundant 3 (LEA3) family protein	84.1998	85.6788	47.9648	50.3506	84.9393	49.1577	1.28085e-14	-0.936161	NotSig	331.723	278.745	272.518	335.538	305.234	304.028	0.912461	-0.0871438	NotSig	1413.86	1676.45	1231.03	1388.16	1545.15	1309.59	0.119865	-0.234114	NotSig
AT1G02930	glutathione S-transferase 6	26.9886	25.0129	96.2122	96.9199	26.0008	96.5661	9.33725e-60	1.74431	Up	163.896	110.826	100.799	133.206	137.361	117.003	0.594935	-0.31298	NotSig	1011.44	1181.25	493.975	426.962	1096.34	460.469	7.10049e-27	-1.24861	Down
AT1G04240	AUX/IAA transcriptional regulator family protein	54.4105	55.3545	51.1378	53.3015	54.8825	52.2196	0.0807945	-0.219317	NotSig	69.4709	61.7585	43.032	58.3198	65.6147	50.6759	0.29603	-0.454607	NotSig	111.767	115.524	86.6235	91.975	113.646	89.2993	0.00913688	-0.343473	NotSig
AT1G04570	Major facilitator superfamily protein	4.59276	3.49759	9.30616	9.85568	4.04518	9.58092	2.97611e-07	1.09464	Up	361.542	318.673	328.229	378.03	340.108	353.129	0.976443	-0.0269686	NotSig	355.472	361.737	304.145	275.649	358.605	289.897	0.00820459	-0.303189	NotSig
AT1G05170	Galactosyltransferase family protein	33.4664	31.1763	33.8735	32.8091	32.3214	33.3413	0.482644	-0.104014	NotSig	25.5729	25.7191	16.0765	15.2598	25.646	15.6681	0.0120126	-0.791387	NotSig	81.9247	81.6742	56.061	55.1315	81.7995	55.5963	2.07505e-06	-0.552891	NotSig
AT1G05490	chromatin remodeling 31	0.0755513	0.0817372	0.0540699	0.0678252	0.0786443	0.0609475	NA	NA	NotSig	0.0660133	0.0117413	0.0663852	0.0220768	0.0388773	0.044231	NA	NA	NotSig	0.0595548	0.0338622	0.0783462	0.0360698	0.0467085	0.057208	NA	NA	NotSig
AT1G06780	galacturonosyltransferase 6	6.36462	6.18843	9.78741	9.76174	6.27652	9.77457	0.00600489	0.490686	NotSig	10.0194	15.3814	17.4882	13.9455	12.7004	15.7168	0.760802	0.227665	NotSig	42.6988	36.9036	28.3844	26.6775	39.8012	27.531	0.00015466	-0.527052	NotSig
AT1G07135	glycine-rich protein	8.13902	8.95217	11.5526	12.7334	8.54559	12.143	0.257254	0.361109	NotSig	104.816	79.1705	51.3125	53.0657	91.993	52.1891	0.00505974	-0.898489	NotSig	44.012	36.1752	21.5926	46.467	40.0936	34.0298	0.818785	-0.227056	NotSig
AT1G08890	Major facilitator superfamily protein	13.9311	11.6726	38.7857	37.0204	12.8018	37.903	1.07272e-27	1.41617	Up	88.379	86.0936	141.717	147.51	87.2363	144.613	0.0278135	0.648353	NotSig	89.7582	92.3747	68.2363	65.9722	91.0665	67.1043	0.00030233	-0.436501	NotSig
AT1G08920	ERD (early response to dehydration) six-like 1	25.0084	20.2987	16.1626	14.719	22.6536	15.4408	1.05673e-06	-0.703025	NotSig	66.4525	43.3899	28.4348	42.7539	54.9212	35.5944	0.0995115	-0.70777	NotSig	50.7198	62.1316	58.7776	50.0749	56.4257	54.4263	0.832397	-0.0493539	NotSig
AT1G09350	galactinol synthase 3	11.8682	11.5601	73.1061	77.3695	11.7141	75.2378	1.37454e-101	2.53528	Up	521.818	599.051	476.679	434.43	560.434	455.555	0.339998	-0.379359	NotSig	2174.52	2055.85	1531.6	1584.6	2115.18	1558.1	2.50376e-05	-0.43627	NotSig
AT1G09950	RESPONSE TO ABA AND SALT 1	4.73759	5.43929	3.19681	3.75944	5.08844	3.47813	0.066899	-0.69246	NotSig	329.089	277.36	225.04	268.765	303.225	246.902	0.369776	-0.37774	NotSig	2.9876	4.55013	4.56193	4.52365	3.76886	4.54279	0.618734	0.270694	NotSig
AT1G10410	Protein of unknown function (DUF1336)	19.5108	23.3429	35.8059	38.2371	21.4269	37.0215	3.66897e-07	0.641895	NotSig	139.679	130.68	161.691	179.105	135.179	170.398	0.595912	0.252962	NotSig	237.645	220.285	171.538	152.559	228.965	162.048	1.51533e-05	-0.494783	NotSig
AT1G10550	xyloglucan:xyloglucosyl transferase 33	0.0929738	0.201172	0	0	0.147073	0	NA	NA	NotSig	0.852981	1.11257	1.00075	1.04596	0.982774	1.02335	0.994117	-0.0213792	NotSig	0	0.0486161	0	0	0.0243081	0	NA	NA	NotSig
AT1G10770	Plant invertase/pectin methylesterase inhibitor superfamily protein	0.254932	0.482658	2.74583	2.30292	0.368795	2.52438	0.00088414	2.63387	Up	6.36688	4.92261	9.40812	14.6007	5.64474	12.0044	0.0640003	1.00543	NotSig	3.51672	6.06535	6.74125	7.66773	4.79103	7.20449	0.209409	0.589105	NotSig
AT1G11070		0.319537	0.259274	0.120059	0.0941259	0.289406	0.107092	NA	NA	NotSig	0.0610742	0.0869027	0.286619	0.347225	0.0739885	0.316922	NA	NA	NotSig	0	0	0	0	0	0	NA	NA	NotSig
AT1G11210	Protein of unknown function (DUF761)	10.7236	10.3175	52.4509	46.1692	10.5206	49.31	1.47943e-50	2.0788	Up	657.849	667.356	504.338	551.887	662.602	528.112	0.257488	-0.408395	NotSig	351.418	339.355	254.622	260.623	345.386	257.622	0.000116138	-0.418403	NotSig
AT1G13600	basic leucine-zipper 58	0	0	0.072832	0.0571003	0	0.0649661	NA	NA	NotSig	0	0	0	0.148687	0	0.0743434	NA	NA	NotSig	0	0	0	0	0	0	NA	NA	NotSig
AT1G14250	GDA1/CD39 nucleoside phosphatase family protein	122.937	123.167	88.8175	90.9495	123.052	89.8835	9.14457e-14	-0.601154	NotSig	30.5416	26.3028	151.17	155.575	28.4222	153.373	4.70216e-24	2.35114	Up	5.8174	5.37222	14.168	12.2538	5.59481	13.2109	9.47282e-10	1.24411	Up
AT1G15520	pleiotropic drug resistance 12	0.78426	0.801335	4.31088	5.09098	0.792797	4.70093	4.03103e-27	2.42209	Up	0.322004	0.426582	1.84241	1.67101	0.374293	1.75671	7.02257e-06	2.15233	Up	1.35834	1.58341	5.03777	4.47747	1.47087	4.75762	1.37636e-14	1.69617	Up
AT1G16850		9.30485	9.34764	12.3195	12.791	9.32625	12.5553	0.372479	0.281512	NotSig	103.795	110.406	169.924	129.966	107.1	149.945	0.360901	0.405866	NotSig	1017.84	965.319	721.336	925.19	991.58	823.263	0.100327	-0.262324	NotSig
AT1G18710	myb domain protein 47	84.0334	87.7456	16.2702	17.2169	85.8895	16.7436	8.14408e-111	-2.50519	Down	34.7351	32.8694	7.18629	4.03853	33.8023	5.61241	1.23142e-15	-2.66918	Down	2.8399	2.73762	1.61033	1.87817	2.78876	1.74425	0.24479	-0.673166	NotSig
AT1G18750	AGAMOUS-like 65	7.20953	6.91412	8.52003	8.56744	7.06182	8.54373	0.635957	0.126537	NotSig	8.23761	8.07278	8.77132	7.6705	8.1552	8.22091	0.950922	-0.0686257	NotSig	18.0109	17.3166	16.0479	15.2977	17.6637	15.6728	0.434173	-0.168147	NotSig
AT1G20440	cold-regulated 47	195.578	254.068	550.166	582.849	224.823	566.507	1.79905e-08	1.18457	Up	3871.91	5809.11	8006.6	4284.81	4840.51	6145.7	0.736962	0.265891	NotSig	7679.34	6360.77	4094.53	4395.84	7020.05	4245.19	1.27408e-09	-0.720261	NotSig
AT1G20450	Dehydrin family protein	333.072	428.647	617.625	665.371	380.859	641.498	0.00744455	0.603459	NotSig	3071.65	4659.18	5656.56	3460.67	3865.41	4558.61	0.858235	0.158901	NotSig	5321.54	4354.98	3334.81	3640.76	4838.26	3487.78	0.000308429	-0.466634	NotSig
AT1G21790	TRAM, LAG1 and CLN8 (TLC) lipid-sensing domain containing protein	8.50303	6.49613	7.30821	7.5973	7.49958	7.45276	0.648928	-0.157683	NotSig	14.7065	15.5191	24.7041	26.7896	15.1128	25.7468	0.0592783	0.687665	NotSig	75.0255	65.4504	73.8838	67.383	70.238	70.6334	0.95479	0.0126386	NotSig
AT1G23840		3.03405	3.58087	7.23134	8.05267	3.30746	7.64201	0.000603104	1.06319	Up	0.74978	1.30024	2.21489	1.2224	1.02501	1.71864	0.672556	0.669364	NotSig	4.00782	4.23068	1.76382	2.45809	4.11925	2.11096	0.0423255	-0.961909	NotSig
AT1G27200	Domain of unknown function (DUF23)	16.2337	16.0993	25.1206	23.0065	16.1665	24.0636	0.00119737	0.424431	NotSig	85.2697	79.5679	60.2331	78.9781	82.4188	69.6056	0.494697	-0.325551	NotSig	102.987	107.452	116.413	115.437	105.219	115.925	0.296391	0.143869	NotSig
AT1G27730	salt tolerance zinc finger	112.174	124.755	181.649	181.162	118.464	181.405	1.1357e-06	0.466635	NotSig	779.874	819.413	432.747	456.064	799.644	444.405	0.000291551	-0.928451	NotSig	280.118	286.656	215.871	214.767	283.387	215.319	0.000527629	-0.392128	NotSig
AT1G27760	interferon-related developmental regulator family protein / IFRD protein family	40.4574	39.0893	59.9837	59.7576	39.7734	59.8706	3.52097e-06	0.441697	NotSig	65.438	69.8849	88.4375	85.1219	67.6615	86.7797	0.548093	0.278445	NotSig	387.017	365.337	389.421	369.851	376.177	379.636	0.920407	0.0173994	NotSig
AT1G27910	plant U-box 45	13.8132	14.0672	15.3431	16.269	13.9402	15.8061	0.864344	0.0339851	NotSig	32.6619	33.0551	49.3927	42.8576	32.8585	46.1251	0.301157	0.409183	NotSig	43.7524	42.021	40.433	39.5737	42.8867	40.0033	0.556209	-0.0960482	NotSig
AT1G27920	microtubule-associated protein 65-8	12.2037	12.0687	15.4862	15.4351	12.1362	15.4606	0.281124	0.200997	NotSig	5.09664	6.37476	7.85336	7.0103	5.7357	7.43183	0.687676	0.293878	NotSig	14.239	15.5457	12.7109	10.8099	14.8923	11.7604	0.117998	-0.337039	NotSig
AT1G29020	Calcium-binding EF-hand family protein	0	0	0	0	0	0	NA	NA	NotSig	0	0	0	0	0	0	NA	NA	NotSig	0	0	0	0	0	0	NA	NA	NotSig
AT1G29090	Cysteine proteinases superfamily protein	0	0	0	0	0	0	NA	NA	NotSig	0	0	0.0811081	0	0	0.040554	NA	NA	NotSig	0	0	0	0	0	0	NA	NA	NotSig
AT1G29395	COLD REGULATED 314 INNER MEMBRANE 1	136.477	110.975	232.45	222.314	123.726	227.382	3.01455e-12	0.729358	NotSig	287.943	249.172	381.995	302.702	268.557	342.349	0.604759	0.27066	NotSig	829.279	964.389	906.821	856.407	896.834	881.614	0.914916	-0.0212418	NotSig
AT1G30360	Early-responsive to dehydration stress protein (ERD4)	55.052	55.4483	99.3929	100.184	55.2502	99.7883	1.09029e-18	0.704709	NotSig	849.258	1099.46	1676.47	1202.88	974.358	1439.67	0.265401	0.483661	NotSig	671.309	613.738	626.251	578.278	642.524	602.264	0.539933	-0.0892494	NotSig
AT1G30935		0.702416	1.00172	1.18363	1.95624	0.852069	1.56994	0.258656	0.743997	NotSig	0.19528	0.208399	0.490952	0.457152	0.20184	0.474052	NA	NA	NotSig	0.176175	0.267123	0.397309	0.462374	0.221649	0.429842	NA	NA	NotSig
AT1G32860	Glycosyl hydrolase superfamily protein	3.8048	3.98246	4.618	4.66536	3.89363	4.64168	0.794779	0.105858	NotSig	76.3094	105.665	268.397	143.377	90.987	205.887	0.00528904	1.09974	Up	163.245	133.574	129.145	123.674	148.409	126.409	0.136472	-0.226664	NotSig
AT1G33230	TMPIT-like protein	33.5345	30.9053	31.8966	30.0391	32.2199	30.9678	0.152636	-0.206525	NotSig	52.6093	48.3566	47.8128	51.7125	50.4829	49.7627	0.888553	-0.10172	NotSig	85.2696	88.6332	80.5994	79.5926	86.9514	80.096	0.468785	-0.114434	NotSig
AT1G33720	cytochrome P450, family 76, subfamily C, polypeptide 6	6.97839	7.21716	15.1851	13.8853	7.09778	14.5352	9.06227e-07	0.884819	NotSig	6.45554	8.5279	10.116	8.3632	7.49172	9.23962	0.783291	0.222956	NotSig	11.3652	11.0917	10.3926	8.56146	11.2285	9.47701	0.37574	-0.240329	NotSig
AT1G35140	Phosphate-responsive 1 family protein	0.833315	0.854094	4.08676	4.85771	0.843704	4.47224	3.84937e-07	2.26086	Up	35.6775	29.4383	31.2476	40.1906	32.5579	35.7191	0.959353	0.0519625	NotSig	0.193606	0.137603	0.682217	0.928299	0.165604	0.805258	0.0628156	2.29003	NotSig
AT1G36180	acetyl-CoA carboxylase 2	1.83359	1.91436	2.09409	2.03962	1.87397	2.06685	0.981794	-0.00711119	NotSig	1.73842	1.86217	2.07682	1.57365	1.8003	1.82524	0.959353	-0.0597019	NotSig	0.714596	0.657071	0.704722	0.814179	0.685834	0.759451	0.757597	0.151748	NotSig
AT1G43160	related to AP2 6	39.9367	47.1022	1.3666	1.15713	43.5194	1.26186	3.13864e-96	-5.26741	Down	0.889849	0.949627	0.279645	0.278992	0.919738	0.279318	NA	NA	NotSig	10.2356	12.0391	10.2969	9.17732	11.1373	9.73712	0.604246	-0.190641	NotSig
AT1G43890	RAB GTPASE HOMOLOG B18	45.4993	44.8348	53.627	54.0048	45.1671	53.8159	0.493541	0.104612	NotSig	50.3778	36.1555	47.764	53.5276	43.2666	50.6458	0.85125	0.146091	NotSig	126.637	136.838	83.8221	92.4324	131.737	88.1272	8.70536e-06	-0.575682	NotSig
AT1G44830	Integrase-type DNA-binding superfamily protein	0.275822	0.596811	0	0	0.436317	0	NA	NA	NotSig	0	0	0.424128	0.846276	0	0.635202	NA	NA	NotSig	0.0760978	0	0	0.230446	0.0380489	0.115223	NA	NA	NotSig
AT1G46768	related to AP2 1	3.32571	5.33275	9.57994	10.6829	4.32923	10.1314	0.00101179	1.08338	Up	11.1391	18.4125	26.3	21.3189	14.7758	23.8094	0.269603	0.608957	NotSig	100.668	91.8573	103.708	119.016	96.2624	111.362	0.201962	0.215472	NotSig
AT1G47710	Serine protease inhibitor (SERPIN) family protein	23.7596	24.5535	44.6873	42.3438	24.1565	43.5156	3.38368e-09	0.700398	NotSig	145.356	137.864	184.715	194.468	141.61	189.592	0.402236	0.340105	NotSig	227.384	226.324	181.834	159.075	226.854	170.454	0.000587053	-0.408771	NotSig
AT1G48100	Pectin lyase-like superfamily protein	9.64842	9.18579	9.05948	10.0043	9.4171	9.53189	0.606463	-0.129043	NotSig	17.6475	16.0441	20.0642	23.2597	16.8458	21.662	0.612234	0.281444	NotSig	420.496	447.262	392.066	353.492	433.879	372.779	0.0872132	-0.215499	NotSig
AT1G48745		19.8322	14.5229	16.8968	15.2077	17.1776	16.0523	0.387511	-0.248926	NotSig	12.9276	8.7326	11.6174	16.5576	10.8301	14.0875	0.741285	0.296669	NotSig	12.6554	16.5078	19.0969	16.0811	14.5816	17.589	0.405737	0.272839	NotSig
AT1G49790	F-box associated ubiquitination effector family protein	0.63339	0.474403	0.244084	0.0765446	0.553897	0.160314	NA	NA	NotSig	0.297999	0.742042	0.149839	0.398638	0.52002	0.274239	NA	NA	NotSig	0	0.407631	0.101049	0.271379	0.203816	0.186214	NA	NA	NotSig
AT1G49920	MuDR family transposase	0.020843	0	0.0208834	0.0163726	0.0104215	0.018628	NA	NA	NotSig	0	0.0680227	0.0427333	0.0213168	0.0340114	0.032025	NA	NA	NotSig	0.115009	0	0.734877	0.789437	0.0575047	0.762157	0.000383545	3.76136	Up
AT1G51090	Heavy metal transport/detoxification superfamily protein	22.8497	32.9841	166.29	174.099	27.9169	170.195	3.19516e-19	2.4597	Up	1016.89	1423.56	2140.52	1108.28	1220.22	1624.4	0.639913	0.334445	NotSig	793.283	713.302	654.6	789.73	753.292	722.165	0.783125	-0.055046	NotSig
AT1G51700	DOF zinc finger protein 1	45.0379	56.6864	85.3647	89.6988	50.8621	87.5318	3.88752e-07	0.635755	NotSig	97.1987	99.4364	69.4357	76.6636	98.3175	73.0497	0.141396	-0.509692	NotSig	124.012	118.864	88.811	80.5409	121.438	84.6759	3.31481e-05	-0.516104	NotSig
AT1G51820	Leucine-rich repeat protein kinase family protein	0.466968	0.424369	0.898316	0.836332	0.445668	0.867324	0.201573	0.810359	NotSig	1.59942	1.80846	4.21255	2.9037	1.70394	3.55813	0.0607737	0.983368	NotSig	0.659629	0.722767	1.51084	2.03916	0.691198	1.775	0.00318564	1.36427	Up
AT1G52100	Mannose-binding lectin superfamily protein	0	0	0	0	0	0	NA	NA	NotSig	0	0	0	0	0	0	NA	NA	NotSig	0	0	0	0	0	0	NA	NA	NotSig
AT1G52800	2-oxoglutarate (2OG) and Fe(II)-dependent oxygenase superfamily protein	4.41316	5.17236	17.8448	17.9934	4.79276	17.9191	9.66685e-15	1.75621	Up	3.64179	4.28651	6.89376	7.73738	3.96415	7.31557	0.186397	0.80347	NotSig	0.405855	0.604383	0.980659	0.87789	0.505119	0.929275	NA	NA	NotSig
AT1G53035		1.28199	1.45	6.30561	7.4154	1.36599	6.8605	9.63691e-08	2.18414	Up	75.6777	55.9118	89.9031	110.552	65.7947	100.228	0.207697	0.525779	NotSig	85.6583	93.6669	64.3558	49.5297	89.6626	56.9427	5.73822e-05	-0.651929	NotSig
AT1G53590	Calcium-dependent lipid-binding (CaLB domain) family protein	13.0008	13.8614	19.3502	18.3527	13.4311	18.8515	0.0131497	0.34043	NotSig	16.9213	19.8003	20.9955	16.3025	18.3608	18.649	0.95495	-0.0572185	NotSig	31.294	29.2025	25.6348	25.6071	30.2482	25.621	0.126569	-0.234954	NotSig
AT1G53633		0.77059	0.714585	0.661786	1.72947	0.742588	1.19563	NA	NA	NotSig	2.80544	2.51488	1.46705	2.02656	2.66016	1.7468	0.707299	-0.688829	NotSig	1.57933	4.02943	2.51144	4.66002	2.80438	3.58573	0.730178	0.353152	NotSig
AT1G54095	Protein of unknown function (DUF1677)	0.0598169	0.517716	0.0599329	0.140962	0.288766	0.100447	NA	NA	NotSig	0.182928	0.325362	0.122639	0	0.254145	0.0613197	NA	NA	NotSig	0.0660126	0.125113	0.186089	0.199905	0.095563	0.192997	NA	NA	NotSig
AT1G56250	phloem protein 2-B14	0.389906	1.03114	0.434069	1.46333	0.710523	0.9487	0.818797	0.289287	NotSig	2.73807	2.78062	0.666169	0.75323	2.75935	0.7097	0.00515953	-2.04002	Down	0.0478102	0.0453072	0	0.193044	0.0465587	0.0965219	NA	NA	NotSig
AT1G56650	production of anthocyanin pigment 1	148.944	165.605	250.354	256.483	157.275	253.419	2.53924e-09	0.540209	NotSig	29.458	37.9961	32.5752	23.2772	33.7271	27.9262	0.564879	-0.351634	NotSig	7.55317	6.0784	27.7138	29.3478	6.81578	28.5308	8.4713e-23	2.07193	Up
AT1G57610	Protein of unknown function (DUF607)	15.8494	15.0953	10.7225	12.2106	15.4724	11.4666	0.00115919	-0.577951	NotSig	9.25207	9.4315	8.88759	10.3562	9.34178	9.62189	0.973407	-0.0386257	NotSig	46.5308	51.072	51.5197	49.6481	48.8014	50.5839	0.789222	0.0554255	NotSig
AT1G58170	Disease resistance-responsive (dirigent-like protein) family protein	1.12041	1.06062	0.420967	0.440051	1.09052	0.430509	NA	NA	NotSig	0.356912	0.304711	0.574277	0.787789	0.330812	0.681033	NA	NA	NotSig	1.7774	1.24496	1.45232	1.32612	1.51118	1.38922	0.925198	-0.114531	NotSig
AT1G58360	amino acid permease 1	27.3349	24.3869	26.9019	27.1203	25.8609	27.0111	0.62583	-0.0856476	NotSig	52.0936	50.5956	30.9174	32.888	51.3446	31.9027	0.00941716	-0.767468	NotSig	111.407	124.225	104.478	89.127	117.816	96.8026	0.0536275	-0.280346	NotSig
AT1G58420	Uncharacterised conserved protein UCP031279	4.42807	4.20994	8.67164	8.06341	4.319	8.36752	0.0245253	0.804267	NotSig	31.8707	19.1225	6.80897	13.6548	25.4966	10.2319	0.00360028	-1.40046	Down	32.7262	42.1691	20.8721	20.7028	37.4476	20.7875	4.68462e-05	-0.846294	NotSig
AT1G59730	thioredoxin H-type 7	0.171496	0.0927686	0.687313	0.40414	0.132132	0.545726	NA	NA	NotSig	0	0	0.0879021	0.087697	0	0.0877996	NA	NA	NotSig	0	0	0.0889199	0	0	0.0444599	NA	NA	NotSig
AT1G60470	galactinol synthase 4	0	0	0.555595	0.667899	0	0.611747	NA	NA	NotSig	0	0	0.0757935	0.113425	0	0.0946092	NA	NA	NotSig	0	0.0773225	0.268349	0.0823635	0.0386612	0.175356	NA	NA	NotSig
AT1G61800	glucose-6-phosphate/phosphate translocator 2	48.6987	49.8788	73.2373	69.871	49.2888	71.5541	0.000115835	0.389118	NotSig	92.5757	86.5744	21.4416	27.6698	89.575	24.5557	2.3322e-14	-1.94871	Down	294.59	307.892	236.75	205.754	301.241	221.252	0.000179279	-0.441876	NotSig
AT1G62540	flavin-monooxygenase glucosinolate S-oxygenase 2	22.3131	22.5965	25.7012	25.0135	22.4548	25.3573	0.894092	0.0268144	NotSig	10.6456	11.1124	12.4898	14.4742	10.879	13.482	0.734314	0.228259	NotSig	2.10975	2.41706	3.4619	4.83142	2.2634	4.14666	0.0207773	0.876929	NotSig
AT1G62570	flavin-monooxygenase glucosinolate S-oxygenase 4	3.82337	3.07967	6.48717	7.97966	3.45152	7.23341	0.000337231	0.920809	NotSig	49.7852	37.9801	32.9289	41.3576	43.8826	37.1433	0.548764	-0.322045	NotSig	394.744	443.891	543.786	477.587	419.317	510.687	0.0276288	0.287498	NotSig
AT1G64360		143.3	202.354	93.4803	97.4641	172.827	95.4722	0.000332893	-1.00494	Down	174.843	187.069	65.1785	53.9332	180.956	59.5559	9.76541e-11	-1.6833	Down	46.713	46.8497	17.4664	23.8714	46.7814	20.6689	4.1935e-08	-1.17464	Down
AT1G64760	O-Glycosyl hydrolases family 17 protein	4.31722	3.79883	12.6884	13.6781	4.05803	13.1832	1.28789e-15	1.55154	Up	42.8646	53.0081	77.951	66.1126	47.9364	72.0318	0.190621	0.507403	NotSig	57.1091	52.825	41.0982	36.7111	54.9671	38.9046	0.000318668	-0.494355	NotSig
AT1G64890	Major facilitator superfamily protein	7.64031	5.26835	18.9836	16.7957	6.45433	17.8896	2.39102e-12	1.31921	Up	83.6181	58.2115	59.5022	87.5567	70.9148	73.5294	0.978558	-0.0297921	NotSig	58.8673	71.6782	62.687	53.5612	65.2727	58.1241	0.386779	-0.164591	NotSig
AT1G65390	phloem protein 2 A5	7.36321	6.53527	4.405	4.82931	6.94924	4.61716	0.00571064	-0.736272	NotSig	142.94	122.329	75.262	90.9153	132.635	83.0887	0.0139137	-0.756098	NotSig	12.9777	13.4571	14.6411	11.2286	13.2174	12.9349	0.93843	-0.0274578	NotSig
AT1G65480	PEBP (phosphatidylethanolamine-binding protein) family protein	0	0	0.0581804	0.0456134	0	0.0518969	NA	NA	NotSig	0.236773	0.0631696	0.0595267	0	0.149971	0.0297633	NA	NA	NotSig	0	0	0	0.258746	0	0.129373	NA	NA	NotSig
AT1G65490		82.069	71.0771	64.0029	63.7104	76.5731	63.8566	0.00682882	-0.410699	NotSig	163.611	66.6978	56.4894	89.9533	115.154	73.2214	0.233616	-0.735233	NotSig	31.292	47.7817	57.1435	67.4651	39.5368	62.3043	0.00699378	0.658682	NotSig
AT1G65570	Pectin lyase-like superfamily protein	0	0	0	0	0	0	NA	NA	NotSig	0	0	0	0	0	0	NA	NA	NotSig	0	0	0	0	0	0	NA	NA	NotSig
AT1G66230	myb domain protein 20	4.47921	4.89123	5.2848	5.62303	4.68522	5.45392	0.872325	0.0727961	NotSig	0.42673	0.910793	0.343307	0.899079	0.668762	0.621193	0.958288	-0.187721	NotSig	0.508174	0.262675	0.607744	0.606233	0.385425	0.606988	NA	NA	NotSig
AT1G66450	Cysteine/Histidine-rich C1 domain family protein	0	0.0255411	0.0473079	0.0370894	0.0127706	0.0421986	NA	NA	NotSig	0	0	0.145208	0	0	0.0726039	NA	NA	NotSig	0	0	0.0244815	0	0	0.0122408	NA	NA	NotSig
AT1G66500	Pre-mRNA cleavage complex II	10.875	8.76144	7.4517	7.11442	9.8182	7.28306	0.00969434	-0.580849	NotSig	11.4901	6.65237	9.0473	10.9193	9.07122	9.98332	0.966065	0.0563808	NotSig	11.5636	9.5755	14.2594	18.5584	10.5696	16.4089	0.00561069	0.640622	NotSig
AT1G67750	Pectate lyase family protein	18.5005	18.0137	16.8347	14.8184	18.2571	15.8265	0.0302041	-0.356681	NotSig	11.9647	12.5045	6.59121	7.07212	12.2346	6.83166	0.0115588	-0.921575	NotSig	0.46858	1.07841	2.07574	2.53392	0.773493	2.30483	0.00537681	1.5728	Up
AT1G67850	Protein of unknown function (DUF707)	5.12576	4.87569	10.9164	10.0757	5.00072	10.4961	1.18661e-06	0.919872	NotSig	23.0712	21.4155	31.4256	31.8588	22.2433	31.6422	0.286464	0.427725	NotSig	149.232	144.19	136.12	134.475	146.711	135.297	0.424433	-0.112486	NotSig
AT1G68500		0.292621	0.31658	0.390918	0.306479	0.3046	0.348698	NA	NA	NotSig	16.2072	11.7782	9.39913	14.5646	13.9927	11.9819	0.755264	-0.306614	NotSig	52.3146	69.0594	50.372	60.3053	60.687	55.3387	0.649583	-0.129789	NotSig
AT1G68870	SOB five-like 2	10.8558	17.1652	5.62856	5.7247	14.0105	5.67663	2.9718e-06	-1.45005	Down	4.95268	3.96404	3.65761	3.26088	4.45836	3.45925	0.71347	-0.447028	NotSig	4.60776	3.96957	2.91274	3.46726	4.28867	3.19	0.515709	-0.422267	NotSig
AT1G69140		0.140646	0.152161	0.140919	0.773361	0.146404	0.45714	NA	NA	NotSig	194.699	352.672	1143.63	296.46	273.685	720.046	0.507982	1.31932	NotSig	2601.23	2073.2	2039.99	2493.36	2337.22	2266.67	0.872458	-0.0378664	NotSig
AT1G69870	nitrate transporter 1.7	39.888	35.8913	90.9951	93.9803	37.8896	92.4877	2.41437e-36	1.13919	Up	583.383	609.464	454.394	474.282	596.423	464.338	0.195596	-0.442088	NotSig	800.264	793.159	699.141	644.798	796.711	671.969	0.0326477	-0.241828	NotSig
AT1G70220	RNA-processing, Lsm domain	0.285662	0.24724	0.0572431	0.31415	0.266451	0.185697	NA	NA	NotSig	0.174719	0.435064	0.527109	0.292155	0.304891	0.409632	NA	NA	NotSig	1.8915	2.38997	0.888687	1.08196	2.14073	0.985322	0.145322	-1.11779	NotSig
AT1G70290	trehalose-6-phosphatase synthase S8	19.4547	21.1365	8.27149	7.84124	20.2956	8.05636	3.67878e-34	-1.48223	Down	12.0029	14.2584	9.03607	7.01352	13.1307	8.0248	0.0299769	-0.790112	NotSig	0.145188	0.343968	1.41544	1.28238	0.244578	1.34891	1.23377e-05	2.45845	Up
AT1G70640	octicosapeptide/Phox/Bem1p (PB1) domain-containing protein	0.648994	0.561705	15.9312	20.188	0.605349	18.0596	9.54199e-29	4.75016	Up	998.906	1348.56	951.443	677.087	1173.73	814.265	0.128753	-0.607095	NotSig	556.069	452.434	421.568	373.847	504.252	397.707	0.0182995	-0.338105	NotSig
AT1G70900		35.0162	35.3577	33.5805	35.9542	35.187	34.7673	0.298767	-0.164377	NotSig	36.2898	35.3718	29.9987	35.9401	35.8308	32.9694	0.748017	-0.201499	NotSig	177.758	171.635	162.235	161.835	174.697	162.035	0.483364	-0.104134	NotSig
AT1G71030	MYB-like 2	77.3925	93.4257	221.074	223.792	85.4091	222.433	3.07365e-34	1.23299	Up	26.1777	34.5095	62.0448	41.8675	30.3436	51.9561	0.102418	0.696838	NotSig	37.3975	32.9647	28.1964	24.5124	35.1811	26.3544	0.0319446	-0.412007	NotSig
AT1G71240	Plant protein of unknown function (DUF639)	15.8443	14.9337	22.4927	21.5838	15.389	22.0383	0.00335673	0.369127	NotSig	43.1586	43.313	57.4569	59.4291	43.2358	58.443	0.381753	0.353964	NotSig	65.9082	65.9697	50.0609	50.4295	65.939	50.2452	0.00111966	-0.38785	NotSig
AT1G71360	Galactose-binding protein	6.16039	6.96667	7.80682	7.58745	6.56353	7.69713	0.767846	0.0817805	NotSig	15.2509	18.9607	35.7785	21.2941	17.1058	28.5363	0.151244	0.659691	NotSig	98.2106	85.145	77.1045	80.8923	91.6778	78.9984	0.150811	-0.209665	NotSig
AT1G71710	DNAse I-like superfamily protein	20.4433	18.1676	22.0679	25.0279	19.3055	23.5479	0.395806	0.139578	NotSig	55.758	53.635	59.1076	57.3311	54.6965	58.2193	0.992041	0.0095093	NotSig	55.7305	53.8309	42.315	44.1688	54.7807	43.2419	0.0094667	-0.336665	NotSig
AT1G71950	Proteinase inhibitor, propeptide	29.7199	26.4835	33.2319	30.9829	28.1017	32.1074	0.871185	0.0423513	NotSig	110.991	65.2621	47.6437	97.1102	88.1265	72.3769	0.646307	-0.367246	NotSig	84.6969	128.507	104.256	117.374	106.602	110.815	0.921196	0.0595813	NotSig
AT1G73700	MATE efflux family protein	8.5041	7.1154	23.9986	22.1069	7.80975	23.0528	4.1796e-19	1.41107	Up	9.6044	8.45259	5.7073	7.53984	9.02849	6.62357	0.329946	-0.528735	NotSig	9.75628	10.2692	10.5951	9.30304	10.0128	9.94907	0.98699	-0.00537839	NotSig
AT1G73810	Core-2/I-branching beta-1,6-N-acetylglucosaminyltransferase family protein	0.444507	0.739848	5.51572	4.80779	0.592178	5.16175	3.08124e-13	2.98193	Up	13.9073	15.9575	21.3816	21.5765	14.9324	21.4791	0.332326	0.443872	NotSig	54.0735	54.2821	34.5713	32.0339	54.1778	33.3026	1.84429e-07	-0.697994	NotSig
AT1G73830	BR enhanced expression 3	1.69776	1.83677	0.459744	0.64879	1.76726	0.554267	0.00697933	-1.80847	Down	0.233873	0.299501	0.141115	0.0469284	0.266687	0.0940215	NA	NA	NotSig	0.151914	0.143961	0.0475828	0.204462	0.147938	0.126023	NA	NA	NotSig
AT1G74810	HCO3- transporter family	15.2912	15.5485	23.2722	23.3199	15.4199	23.296	0.000731949	0.447214	NotSig	19.879	22.8727	4.4149	4.55307	21.3759	4.48398	2.99308e-17	-2.33395	Down	52.7345	52.3269	90.1483	88.5129	52.5307	89.3306	3.0376e-12	0.770221	NotSig
AT1G74840	Homeodomain-like superfamily protein	41.3038	46.0848	58.2301	60.3017	43.6943	59.2659	0.0218558	0.292275	NotSig	41.1261	46.3397	47.5593	43.1388	43.7329	45.349	0.978109	-0.0279584	NotSig	63.4924	68.284	63.6852	55.7718	65.8882	59.7285	0.449956	-0.13813	NotSig
AT1G75040	pathogenesis-related gene 5	17.3261	16.9908	71.1648	76.1286	17.1585	73.6467	1.82764e-55	1.95406	Up	39.5586	39.9013	133.263	136.734	39.7299	134.998	3.77534e-12	1.68385	Up	968.896	1010.1	515.949	550.362	989.496	533.156	2.18709e-18	-0.887583	NotSig
AT1G75370	Sec14p-like phosphatidylinositol transfer family protein	58.7896	56.0272	62.3777	65.3883	57.4084	63.883	0.966688	0.00633353	NotSig	72.8052	61.8482	55.2116	65.3533	67.3267	60.2824	0.657739	-0.240726	NotSig	167.005	177.759	148.897	143.823	172.382	146.36	0.0587283	-0.232208	NotSig
AT1G75380	bifunctional nuclease in basal defense response 1	345.871	331.357	516.602	503.194	338.614	509.898	1.17699e-09	0.442234	NotSig	119.375	111.4	122.51	125.991	115.387	124.251	0.977444	0.0260073	NotSig	5.58509	7.0346	6.31102	6.70821	6.30984	6.50961	0.913973	0.0476353	NotSig
AT1G75394		0	0.172157	0.797184	0.124998	0.0860785	0.461091	NA	NA	NotSig	0.486636	0	0.326252	0.325491	0.243318	0.325871	NA	NA	NotSig	0.351221	0.166417	0.660059	0.354532	0.258819	0.507296	NA	NA	NotSig
AT1G75490	Integrase-type DNA-binding superfamily protein	0.412017	0.668626	0.53666	0.517836	0.540322	0.527248	NA	NA	NotSig	0.252001	0.0448216	0.380131	0.463521	0.148411	0.421826	NA	NA	NotSig	0.0454692	0.129266	0.469984	0.137694	0.0873679	0.303839	NA	NA	NotSig
AT1G75750	GAST1 protein homolog 1	33.0987	33.3772	15.1485	15.0862	33.2379	15.1173	2.92238e-14	-1.28485	Down	53.6648	28.1534	13.2649	30.5077	40.9091	21.8863	0.0865935	-0.986003	NotSig	177.223	267.374	130.936	124.346	222.298	127.641	0.031841	-0.797743	NotSig
AT1G76270	O-fucosyltransferase family protein	6.93934	8.81007	7.76432	7.18774	7.8747	7.47603	0.35562	-0.223614	NotSig	11.7823	15.2171	21.902	16.9255	13.4997	19.4138	0.369569	0.444556	NotSig	17.6354	17.2158	8.87588	8.12048	17.4256	8.49818	3.20389e-10	-1.03159	Down
AT1G76580	Squamosa promoter-binding protein-like (SBP domain) transcription factor family protein	22.2379	23.6798	16.7749	15.5532	22.9588	16.164	7.50451e-10	-0.65549	NotSig	66.0981	65.8934	69.1491	67.8444	65.9957	68.4968	0.975492	-0.0269479	NotSig	54.1067	54.3449	40.3245	39.057	54.2258	39.6908	9.91687e-05	-0.446055	NotSig
AT1G76590	PLATZ transcription factor family protein	34.2511	35.9246	54.8194	52.7361	35.0879	53.7778	7.43499e-05	0.467531	NotSig	246.043	306.611	353.795	281.019	276.327	317.407	0.871812	0.120031	NotSig	224.441	196.337	183.344	164.981	210.389	174.162	0.0498904	-0.268384	NotSig
AT1G76700	DNAJ heat shock N-terminal domain-containing protein	10.6953	11.834	15.6478	16.5879	11.2646	16.1179	0.0415506	0.370127	NotSig	19.606	26.0795	24.5755	19.3287	22.8428	21.9521	0.870579	-0.137119	NotSig	23.1703	24.1816	19.5352	21.9671	23.6759	20.7511	0.375099	-0.186059	NotSig
AT1G76960		186.18	163.908	254.362	258.723	175.044	256.543	0.000271323	0.40313	NotSig	116.612	39.3939	28.9893	45.1493	78.003	37.0693	0.0474849	-1.15523	Down	45.188	73.467	38.2154	56.4474	59.3275	47.3314	0.66383	-0.321079	NotSig
AT1G77120	alcohol dehydrogenase 1	1.36396	0.996051	2.11823	2.51782	1.18	2.31803	0.111424	0.826459	NotSig	18.3879	14.9863	23.2804	31.84	16.6871	27.5602	0.12123	0.641793	NotSig	531.309	614.114	367.111	380.882	572.711	373.996	1.55032e-07	-0.610732	NotSig
AT1G77600	ARM repeat superfamily protein	7.83089	7.2812	8.29771	8.96758	7.55604	8.63264	0.827489	0.0448843	NotSig	7.04225	8.50749	6.07176	5.85389	7.77487	5.96282	0.29021	-0.463355	NotSig	18.2673	18.0894	13.8495	11.3744	18.1784	12.612	0.00038751	-0.523727	NotSig
AT1G77960		11.2769	11.7186	21.1108	24.3834	11.4978	22.7471	3.1352e-08	0.838215	NotSig	8.40982	12.7519	57.9835	27.2245	10.5809	42.604	1.21529e-06	1.93196	Up	0.982494	0.775882	1.20018	1.22317	0.879188	1.21167	0.540941	0.468748	NotSig
AT1G78070	Transducin/WD40 repeat-like superfamily protein	105.654	112.469	170.309	167.79	109.062	169.049	1.97594e-09	0.483955	NotSig	288.846	323.488	327.793	296.152	306.167	311.973	0.951505	-0.0532746	NotSig	422.548	401.202	388.601	381.824	411.875	385.212	0.503686	-0.0921695	NotSig
AT1G78290	Protein kinase superfamily protein	27.3215	31.8046	25.6861	27.4415	29.563	26.5638	0.0393628	-0.301278	NotSig	23.8941	26.2849	11.4129	11.2632	25.0895	11.338	2.53799e-05	-1.22656	Down	15.8726	13.9717	17.0679	14.8491	14.9222	15.9585	0.704309	0.101633	NotSig
AT1G79245		181.838	153.88	188.154	176.428	167.859	182.291	0.839189	-0.029178	NotSig	547.564	479.006	590.95	610.498	513.285	600.724	0.804051	0.146251	NotSig	233.387	236.854	204.151	183.913	235.12	194.032	0.0179196	-0.273487	NotSig
AT1G79660		32.44	30.2859	34.7302	36.9945	31.363	35.8624	0.861648	0.0460292	NotSig	140.584	114.648	131.332	148.877	127.616	140.105	0.9547	0.0535684	NotSig	39.2529	45.9807	47.8986	46.1351	42.6168	47.0168	0.555153	0.144971	NotSig
AT1G80130	Tetratricopeptide repeat (TPR)-like superfamily protein	114.678	126.606	326.431	346.996	120.642	336.714	2.71885e-57	1.33283	Up	102.325	114.03	101.606	81.6118	108.177	91.6087	0.506871	-0.319697	NotSig	423.421	399.177	303.741	359.234	411.299	331.487	0.0251112	-0.305708	NotSig
AT2G01300		1.40165	2.47415	2.88265	2.02821	1.9379	2.45543	0.836356	0.189973	NotSig	6.84328	7.86476	6.20121	5.05502	7.35402	5.62812	0.604967	-0.465547	NotSig	0.162824	0.1543	0.535501	0.16436	0.158562	0.34993	NA	NA	NotSig
AT2G07042	other RNA	5.51645	4.31978	7.00105	5.40628	4.91811	6.20366	0.696815	0.180823	NotSig	2.24934	2.51475	3.06988	3.33137	2.38205	3.20062	0.791439	0.345627	NotSig	1.62342	1.75821	2.8875	1.81431	1.69081	2.3509	0.522753	0.47921	NotSig
AT2G14247	Expressed protein	0.203476	0.110068	0	0	0.156772	0	NA	NA	NotSig	0	0.110676	0	0	0.0553382	0	NA	NA	NotSig	0	0	0	0.226668	0	0.113334	NA	NA	NotSig
AT2G15970	cold regulated 413 plasma membrane 1	282.872	244.166	501.995	487.972	263.519	494.984	1.98588e-18	0.761149	NotSig	1159.18	832.153	897.143	1287.44	995.665	1092.29	0.959645	0.0517386	NotSig	2428.39	2938.06	2726.1	2540.67	2683.22	2633.38	0.908516	-0.0238	NotSig
AT2G16586		0	0	0	0.116765	0	0.0583825	NA	NA	NotSig	0.0505092	0	0	0	0.0252546	0	NA	NA	NotSig	0	0.0518184	0.0513819	0	0.0259092	0.0256909	NA	NA	NotSig
AT2G16700	actin depolymerizing factor 5	4.17712	6.58501	10.5228	9.65612	5.38106	10.0895	0.022843	0.76024	NotSig	55.1116	49.5958	96.0404	85.8075	52.3537	90.924	0.0254299	0.716142	NotSig	44.7148	47.2416	38.861	42.0121	45.9782	40.4365	0.382263	-0.181272	NotSig
AT2G16990	Major facilitator superfamily protein	8.17622	8.57659	18.4088	17.3141	8.37641	17.8615	9.67564e-09	0.943708	NotSig	19.1095	18.2965	19.1853	19.7765	18.703	19.4809	0.982369	-0.0220439	NotSig	97.6416	98.0894	78.4036	70.5451	97.8655	74.4743	0.00193073	-0.390232	NotSig
AT2G17280	Phosphoglycerate mutase family protein	3.68398	4.17098	17.8118	12.1474	3.92748	14.9796	2.02858e-12	1.77999	Up	25.0213	22.9741	29.9048	44.9498	23.9977	37.4273	0.217866	0.558823	NotSig	107.784	121.674	118.028	114.098	114.729	116.063	0.923094	0.0202823	NotSig
AT2G17840	Senescence/dehydration-associated protein-related	105.032	96.6896	202.885	198.602	100.861	200.744	5.06547e-26	0.844558	NotSig	1464.36	1345.63	1653.88	1811.44	1405	1732.66	0.659947	0.221425	NotSig	844.52	893.203	831.725	804.812	868.861	818.268	0.558963	-0.0826268	NotSig
AT2G18500	ovate family protein 7	0.0407619	0	0.0408409	0.0320193	0.020381	0.0364301	NA	NA	NotSig	0.124656	0.0886864	0.125358	0.208442	0.106671	0.1669	NA	NA	NotSig	0.269904	0.170516	0.338158	0.0454081	0.22021	0.191783	NA	NA	NotSig
AT2G19800	myo-inositol oxygenase 2	0.150677	0.24452	0	0.11836	0.197599	0.0591798	NA	NA	NotSig	0	0.204894	0.424771	0.0770509	0.102447	0.250911	NA	NA	NotSig	0.0415709	0	0.0781254	0.125889	0.0207854	0.102007	NA	NA	NotSig
AT2G20800	NAD(P)H dehydrogenase B4	0.0274147	0	0.192275	0.0646043	0.0137074	0.12844	NA	NA	NotSig	0.055892	0	0.0281034	0.0841136	0.027946	0.0561085	NA	NA	NotSig	0.181525	0.114681	0.568577	0.0916185	0.148103	0.330098	0.484487	1.1625	NotSig
AT2G21620	Adenine nucleotide alpha hydrolases-like superfamily protein	55.1537	57.3705	110.376	115.215	56.2621	112.796	3.23666e-18	0.85582	NotSig	154.834	165.077	216.949	218.073	159.956	217.511	0.360634	0.362651	NotSig	646.399	630.893	564.177	569.964	638.646	567.071	0.173928	-0.167033	NotSig
AT2G22200	Integrase-type DNA-binding superfamily protein	21.6444	20.9713	1.91915	1.9259	21.3078	1.92252	5.65344e-66	-3.6182	Down	1.9135	1.91702	0.549795	0.626871	1.91526	0.588333	0.0350471	-1.78387	Down	1.01464	0.881393	1.62876	1.45096	0.948015	1.53986	0.34572	0.705185	NotSig
AT2G22330	cytochrome P450, family 79, subfamily B, polypeptide 3	98.9006	104.431	12.9974	15.0364	101.666	14.0169	2.02675e-191	-3.00281	Down	42.6813	39.0949	14.8659	18.5794	40.8881	16.7226	6.23905e-07	-1.37142	Down	2.79335	2.64711	4.10127	3.52461	2.72023	3.81294	0.192076	0.491763	NotSig
AT2G22500	uncoupling protein 5	27.9433	30.0554	34.5736	37.5191	28.9993	36.0464	0.273734	0.166943	NotSig	300.68	343.006	410.727	372.749	321.843	391.738	0.709217	0.203122	NotSig	304.324	286.591	273.731	257.315	295.457	265.523	0.254933	-0.149941	NotSig
AT2G22821	other RNA	1.06086	0.229543	1.06291	0.499993	0.645199	0.781453	NA	NA	NotSig	2.95587	1.15406	1.08751	2.24227	2.05496	1.66489	0.860804	-0.389025	NotSig	2.80977	2.51474	2.71358	2.99383	2.66225	2.8537	0.906503	0.105005	NotSig
AT2G23120	Late embryogenesis abundant protein, group 6	112.798	103.706	61.088	67.3268	108.252	64.2074	2.62977e-14	-0.900221	NotSig	519.353	231.094	322.738	491.126	375.223	406.932	0.979241	0.0353327	NotSig	150.489	256.102	292.471	402.938	203.295	347.704	0.201463	0.779022	NotSig
AT2G23340	DREB and EAR motif protein 3	60.6181	62.9507	38.8662	40.9539	61.7844	39.9101	9.62193e-11	-0.777602	NotSig	194.198	225.021	218.305	191.482	209.61	204.893	0.872083	-0.113089	NotSig	143.216	130.988	83.1494	109.669	137.102	96.4093	0.00246897	-0.502131	NotSig
AT2G24560	GDSL-like Lipase/Acylhydrolase family protein	0.0909305	0.0491877	0.364427	0.214283	0.0700591	0.289355	NA	NA	NotSig	0.973273	1.97839	4.80057	3.95239	1.47583	4.37648	0.0294178	1.49187	Up	50.9772	50.1628	23.385	18.537	50.57	20.961	1.61997e-15	-1.26631	Down
AT2G25000	WRKY DNA-binding protein 60	1.88901	3.24322	7.11808	7.48377	2.56611	7.30093	3.40566e-05	1.36525	Up	0.669779	0.759446	2.98889	2.05794	0.714613	2.52342	0.03031	1.74172	Up	2.22062	1.41723	2.08664	1.28089	1.81892	1.68377	0.908738	-0.103808	NotSig
AT2G26410	IQ-domain 4	0.0581359	0	0	0	0.0290679	0	NA	NA	NotSig	0	0	0	0	0	0	NA	NA	NotSig	0.0641574	0.091198	0.0602864	0	0.0776777	0.0301432	NA	NA	NotSig
AT2G26820	phloem protein 2-A3	0.0356667	0	0.142943	0.0840506	0.0178333	0.113497	NA	NA	NotSig	0	0	0	0	0	0	NA	NA	NotSig	0.944663	0.820607	0.295889	0.317857	0.882635	0.306873	0.11942	-1.51971	NotSig
AT2G27420	Cysteine proteinases superfamily protein	31.1011	36.3968	20.8249	20.0807	33.749	20.4528	2.99991e-10	-0.871079	NotSig	8.38992	10.6865	2.68279	2.13347	9.5382	2.40813	2.18595e-07	-2.06561	Down	14.5243	14.8349	11.9567	10.0136	14.6796	10.9851	0.0838381	-0.414136	NotSig
AT2G28500	LOB domain-containing protein 11	3.05027	3.93193	6.37247	7.2901	3.4911	6.83128	0.0408547	0.824537	NotSig	44.8545	45.1849	31.4686	36.7715	45.0197	34.1201	0.256644	-0.481246	NotSig	14.9689	14.9997	15.1425	17.5681	14.9843	16.3553	0.707497	0.130486	NotSig
AT2G28900	outer plastid envelope protein 16-1	116.602	126.517	507.619	488.274	121.56	497.946	5.67761e-120	1.88606	Up	1062.12	864.222	1059.73	1256.18	963.171	1157.96	0.755419	0.184505	NotSig	2457.24	2865.27	2295.8	2452.28	2661.25	2374.04	0.280816	-0.160502	NotSig
AT2G29090	cytochrome P450, family 707, subfamily A, polypeptide 2	3.54449	4.569	15.4144	14.7704	4.05675	15.0924	7.87292e-22	1.74902	Up	9.91703	13.2359	32.0576	19.5136	11.5765	25.7856	0.00581048	1.07677	Up	8.37808	7.20336	26.9023	24.8672	7.79072	25.8848	6.71409e-28	1.73741	Up
AT2G29370	NAD(P)-binding Rossmann-fold superfamily protein	2.99197	3.38867	10.6796	11.3106	3.19032	10.9951	9.55745e-10	1.63909	Up	6.48115	6.66226	3.35468	3.01217	6.5717	3.18343	0.0301313	-1.12599	Down	2.06367	1.95563	3.15113	1.71858	2.00965	2.43486	0.708363	0.28156	NotSig
AT2G32200		1.02156	0.884165	1.53532	0.882704	0.952864	1.20901	NA	NA	NotSig	16.9742	11.8911	14.2423	12.015	14.4326	13.1287	0.838545	-0.217363	NotSig	4.84771	6.83747	6.03832	8.53504	5.84259	7.28668	0.606967	0.320367	NotSig
AT2G33380	Caleosin-related family protein	323.513	369.004	137.12	122.721	346.259	129.92	7.46638e-63	-1.56364	Down	92.9521	88.6304	42.9512	44.9116	90.7913	43.9314	2.24466e-05	-1.12815	Down	122.922	105.951	127.988	126.786	114.437	127.387	0.328769	0.159558	NotSig
AT2G34210	Transcription elongation factor Spt5	0	0	0	0	0	0	NA	NA	NotSig	0	0	0	0.034193	0	0.0170965	NA	NA	NotSig	0.0737918	0	0.0173349	0.0372438	0.0368959	0.0272893	NA	NA	NotSig
AT2G34490	cytochrome P450, family 710, subfamily A, polypeptide 2	29.7666	28.4787	26.1519	27.8973	29.1227	27.0246	0.0580616	-0.255196	NotSig	4.10429	4.89353	7.54321	5.8501	4.49891	6.69665	0.42664	0.494521	NotSig	0.429008	0.784058	0.979014	0.897038	0.606533	0.938026	0.468343	0.628602	NotSig
AT2G34850	NAD(P)-binding Rossmann-fold superfamily protein	5.52635	4.53234	7.59114	8.92717	5.02934	8.25915	0.0622984	0.568891	NotSig	13.9928	14.5934	16.9956	12.8993	14.2931	14.9474	0.990515	-0.0150047	NotSig	44.8554	45.3968	48.1571	42.4981	45.1261	45.3276	0.965571	0.0102886	NotSig
AT2G34930	disease resistance family protein / LRR family protein	39.575	38.388	7.1664	6.97842	38.9815	7.07241	3.9575e-133	-2.61153	Down	44.2104	46.3813	24.8471	23.877	45.2958	24.362	0.00027457	-0.975306	NotSig	2.70189	3.01766	3.91711	3.0001	2.85977	3.45861	0.445818	0.277615	NotSig
AT2G35960	NDR1/HIN1-like 12	60.2936	78.4801	77.3538	83.9562	69.3869	80.655	0.723462	0.0696436	NotSig	77.0677	101.666	128.687	84.9809	89.3668	106.834	0.815781	0.178402	NotSig	142.018	143.057	95.2026	77.136	142.538	86.1693	5.79168e-08	-0.72269	NotSig
AT2G36690	2-oxoglutarate (2OG) and Fe(II)-dependent oxygenase superfamily protein	0.0407619	0.132298	0.653455	0.384231	0.08653	0.518843	NA	NA	NotSig	0.207759	0.354746	0.334288	0.166754	0.281253	0.250521	NA	NA	NotSig	1.1246	0.511547	0.929936	0.771938	0.818073	0.850937	0.957878	0.0665269	NotSig
AT2G39200	Seven transmembrane MLO family protein	0.72303	0.927085	1.93182	1.89318	0.825057	1.9125	0.0306902	1.0666	Up	3.03006	4.13669	6.61584	5.20364	3.58338	5.90974	0.272294	0.642744	NotSig	11.1118	9.04575	12.5796	12.2606	10.0788	12.4201	0.197126	0.306811	NotSig
AT2G39210	Major facilitator superfamily protein	17.5523	17.1719	27.1584	29.6042	17.3621	28.3813	8.7992e-06	0.561807	NotSig	26.5576	26.7595	46.7826	47.2376	26.6585	47.0101	0.01342	0.737637	NotSig	30.3008	26.8002	34.2451	33.8546	28.5505	34.0498	0.112176	0.25898	NotSig
AT2G39240	RNA polymerase I specific transcription initiation factor RRN3 protein	5.76632	4.99075	5.14197	5.1184	5.37854	5.13019	0.491878	-0.217175	NotSig	5.23148	4.67334	4.43339	3.56792	4.95241	4.00066	0.607406	-0.388014	NotSig	3.75451	3.91978	5.11258	4.23957	3.83715	4.67607	0.453742	0.289159	NotSig
AT2G40400	Protein of unknown function (DUF399 and DUF3411)	12.4857	12.1332	3.26585	3.39944	12.3095	3.33264	1.29811e-37	-2.03186	Down	11.4699	11.0184	22.5782	27.7614	11.2441	25.1698	0.000215801	1.08095	Up	66.4354	65.8655	63.6874	62.8974	66.1505	63.2924	0.719315	-0.0594611	NotSig
AT2G40460	Major facilitator superfamily protein	57.8231	66.0228	51.2292	48.3879	61.9229	49.8085	1.02131e-05	-0.462845	NotSig	85.9423	105.004	77.7275	66.3249	95.473	72.0262	0.203081	-0.486764	NotSig	90.825	78.8205	73.9425	72.2959	84.8227	73.1192	0.150326	-0.209453	NotSig
AT2G40880	cystatin A	189.544	196.636	204.259	200.56	193.09	202.409	0.51594	-0.0803691	NotSig	153.755	134.383	135.264	167.378	144.069	151.321	0.991917	-0.0106662	NotSig	197.367	232.209	152.74	203.611	214.788	178.176	0.178638	-0.264462	NotSig
AT2G41190	Transmembrane amino acid transporter family protein	5.22975	5.25914	4.31656	4.57859	5.24444	4.44757	0.135186	-0.384602	NotSig	4.13336	4.48622	2.73961	2.75678	4.30979	2.74819	0.164205	-0.729712	NotSig	71.4183	68.0408	41.5222	37.1366	69.7295	39.3294	5.66011e-12	-0.822069	NotSig
AT2G42530	cold regulated 15b	26.6868	23.4429	303.341	321.134	25.0648	312.237	9.19352e-234	3.48959	Up	847.43	778.555	975.506	1205.73	812.993	1090.62	0.429224	0.342315	NotSig	4527.97	4644.44	3906.52	5118.4	4586.21	4512.46	0.940812	-0.0173699	NotSig
AT2G42540	cold-regulated 15a	304.326	303.056	710.189	708.215	303.691	709.202	2.96856e-51	1.07531	Up	1587.53	1420.15	1620.4	1925.46	1503.84	1772.93	0.793511	0.156163	NotSig	15763	16976.1	18569.6	21836.6	16369.5	20203.1	0.0202512	0.308731	NotSig
AT2G43440	F-box and associated interaction domains-containing protein	4.83921	3.35706	8.80888	8.76328	4.09813	8.78608	0.000431451	0.949487	NotSig	10.8074	9.32316	9.54287	10.1629	10.0653	9.85287	0.908003	-0.111905	NotSig	7.54184	7.14701	7.77632	8.23022	7.34442	8.00327	0.7267	0.128457	NotSig
AT2G43620	Chitinase family protein	1.6773	0.777698	1.58452	1.43048	1.2275	1.5075	0.883719	0.142259	NotSig	3.56616	2.71093	9.08845	9.99848	3.13855	9.54346	0.000653162	1.52206	Up	109.687	131.409	122.748	113.924	120.548	118.336	0.918321	-0.0235301	NotSig
AT2G45820	Remorin family protein	220.658	294.995	289.554	302.445	257.827	296	0.893895	0.0503886	NotSig	634.291	801.516	997.421	737.239	717.904	867.33	0.765326	0.193143	NotSig	289.234	248.778	245.048	287.509	269.006	266.279	0.967341	-0.00895091	NotSig
AT2G45900	Phosphatidylinositol N-acetyglucosaminlytransferase subunit P-related	0.390206	0.446987	0.252976	0.216363	0.418597	0.23467	NA	NA	NotSig	0.187185	0.37455	0.18824	0.0939003	0.280867	0.14107	NA	NA	NotSig	0.3293	0.576111	0.499851	0.230126	0.452706	0.364989	0.809445	-0.308979	NotSig
AT2G46970	phytochrome interacting factor 3-like 1	0.455486	0.774368	0.717152	0.255567	0.614927	0.486359	0.658485	-0.504952	NotSig	0.69647	0.99101	1.66761	1.63044	0.84374	1.64902	0.410851	0.887951	NotSig	1.00533	0.408299	0.371121	0.253702	0.706814	0.312412	0.297489	-1.16701	NotSig
AT2G47180	galactinol synthase 1	176.425	196.419	171.443	176.894	186.422	174.168	0.0113364	-0.246202	NotSig	26.8551	34.2794	45.5616	34.8129	30.5673	40.1873	0.583785	0.315133	NotSig	63.0798	63.1878	58.7039	59.7561	63.1338	59.23	0.62548	-0.0877897	NotSig
AT2G47880	Glutaredoxin family protein	37.0003	40.5397	101.535	120.084	38.77	110.809	2.01585e-25	1.3689	Up	72.1515	87.1681	60.8006	53.4279	79.6598	57.1142	0.148889	-0.560212	NotSig	57.0445	56.9335	76.5752	84.0107	56.989	80.293	0.00178949	0.499083	NotSig
AT3G03640	beta glucosidase 25	7.70155	8.9163	12.3862	12.4789	8.30892	12.4326	0.0275144	0.434144	NotSig	15.0932	14.2831	19.9561	21.3337	14.6882	20.6449	0.364713	0.410129	NotSig	29.7317	29.7801	24.9024	25.0417	29.7559	24.9721	0.143492	-0.248646	NotSig
AT3G03770	Leucine-rich repeat protein kinase family protein	28.5832	24.9944	27.0771	24.8472	26.7888	25.9621	0.145967	-0.194622	NotSig	30.4639	30.312	18.7324	18.1107	30.3879	18.4216	0.00582134	-0.802656	NotSig	85.7294	84.6084	55.516	53.1322	85.1689	54.3241	2.20206e-09	-0.644596	NotSig
AT3G05650	receptor like protein 32	6.67349	6.81156	11.4649	13.3682	6.74253	12.4165	2.30323e-06	0.734847	NotSig	8.21935	10.2832	31.9547	17.8262	9.25126	24.8904	0.000256121	1.34957	Up	11.0565	10.4598	6.52898	5.63773	10.7581	6.08335	8.48665e-06	-0.817915	NotSig
AT3G05660	receptor like protein 33	5.09043	5.31305	10.642	9.77871	5.20174	10.2103	2.09979e-07	0.823831	NotSig	34.1282	41.8165	60.6128	44.5359	37.9724	52.5743	0.420364	0.389867	NotSig	95.9868	86.5254	94.6451	86.9319	91.2561	90.7885	0.986176	-0.00318252	NotSig
AT3G05880	Low temperature and salt responsive protein family	16.3487	17.0362	40.2979	41.2055	16.6925	40.7517	4.34859e-09	1.14018	Up	382.286	214.076	334.264	472.376	298.181	403.32	0.589763	0.35408	NotSig	758.875	1096.34	1062.14	1255.08	927.608	1158.61	0.464378	0.325068	NotSig
AT3G06070		13.159	18.0877	7.96163	8.23933	15.6233	8.10048	1.63811e-05	-1.09406	Down	11.7291	17.3579	18.5074	13.5231	14.5435	16.0152	0.963937	0.0600162	NotSig	0.631388	0.0664815	0.527371	1.3455	0.348935	0.936435	0.343265	1.44372	NotSig
AT3G06620	PAS domain-containing protein tyrosine kinase family protein	7.38489	8.47224	11.6846	11.2394	7.92857	11.462	0.0151708	0.383589	NotSig	13.7543	14.5946	17.5066	16.9465	14.1744	17.2266	0.735354	0.200782	NotSig	42.4808	40.7396	37.3969	37.5169	41.6102	37.4569	0.324333	-0.147242	NotSig
AT3G08700	ubiquitin-conjugating enzyme 12	3.97184	3.4615	4.20063	4.24661	3.71667	4.22362	0.965862	0.0356954	NotSig	6.86049	8.28154	5.99434	6.09319	7.57102	6.04376	0.725126	-0.405246	NotSig	5.11377	3.80762	4.11877	5.03909	4.4607	4.57893	0.959781	0.0437401	NotSig
AT3G08885		0.736436	0.597549	0.553397	0.433863	0.666992	0.49363	NA	NA	NotSig	0.688148	1.20171	2.51646	1.75741	0.944928	2.13693	0.40862	1.10097	NotSig	1.96406	2.43886	4.20023	5.87937	2.20146	5.0398	0.017618	1.1975	Up
AT3G09450		3.43356	2.07653	3.52569	2.94841	2.75505	3.23705	0.867884	0.0796067	NotSig	3.58706	2.52882	0.808903	0.807016	3.05794	0.80796	5.92962e-05	-2.00138	Down	12.7327	14.0511	9.59808	7.69737	13.3919	8.64773	0.00145109	-0.627401	NotSig
AT3G09540	Pectin lyase-like superfamily protein	22.7664	25.7794	34.2823	36.2622	24.2729	35.2723	0.00442109	0.392151	NotSig	30.4811	34.3339	38.3076	30.1062	32.4075	34.2069	0.998309	-0.00176988	NotSig	77.278	66.9156	54.2722	58.7083	72.0968	56.4903	0.0195301	-0.346751	NotSig
AT3G14890	phosphoesterase	2.11636	2.26627	1.51461	1.40798	2.19132	1.4613	0.0516001	-0.734232	NotSig	3.94051	3.9233	15.5188	13.1414	3.93191	14.3301	3.04833e-09	1.78572	Up	35.9391	36.2031	30.1428	33.8001	36.0711	31.9714	0.325362	-0.169462	NotSig
AT3G15210	ethylene responsive element binding factor 4	141.199	107.756	85.9734	84.3565	124.477	85.165	8.38629e-09	-0.69579	NotSig	221.115	152.137	104.422	181.478	186.626	142.95	0.405231	-0.467279	NotSig	117.648	153.764	190.416	204.166	135.706	197.291	0.000357011	0.543525	NotSig
AT3G15730	phospholipase D alpha 1	161.241	159.055	207.722	204.227	160.148	205.974	0.00674942	0.214715	NotSig	251.826	240.796	211.714	239.264	246.311	225.489	0.687819	-0.2086	NotSig	360.642	362.881	274.169	252.72	361.762	263.445	1.3863e-05	-0.453744	NotSig
AT3G16530	Legume lectin family protein	22.0557	22.1922	49.8352	50.1575	22.124	49.9963	1.73044e-16	1.02815	Up	28.6359	26.2645	45.1266	25.7596	27.4502	35.4431	0.693062	0.290265	NotSig	9.41554	11.1058	10.7769	8.08878	10.2607	9.43286	0.764789	-0.118253	NotSig
AT3G17130	Plant invertase/pectin methylesterase inhibitor superfamily protein	19.6973	22.7696	11.2646	11.3042	21.2335	11.2844	1.12045e-05	-1.05952	Down	18.1537	13.9917	30.0577	45.5333	16.0727	37.7955	0.0049819	1.15078	Up	136.083	162.633	106.98	107.608	149.358	107.294	0.0019782	-0.473731	NotSig
AT3G19340	Protein of unknown function (DUF3754)	46.0956	49.6837	51.4952	54.6623	47.8897	53.0788	0.995758	0.000993619	NotSig	46.7261	51.361	49.0157	42.7777	49.0435	45.8967	0.771592	-0.175845	NotSig	90.0106	84.6692	62.9818	61.3388	87.3399	62.1603	5.22624e-05	-0.486223	NotSig
AT3G19580	zinc-finger protein 2	14.6124	18.9059	21.0193	22.319	16.7591	21.6691	0.311775	0.224304	NotSig	16.3329	26.6797	22.3379	9.96305	21.5063	16.1505	0.536723	-0.490893	NotSig	23.5759	20.4203	20.2483	19.2766	21.9981	19.7624	0.549763	-0.149621	NotSig
AT3G20395	RING/U-box superfamily protein	0.0603991	0	0.0605161	0	0.0301995	0.0302581	NA	NA	NotSig	0.0615696	0	0	0	0.0307848	0	NA	NA	NotSig	0	0	0	0	0	0	NA	NA	NotSig
AT3G20590	Late embryogenesis abundant (LEA) hydroxyproline-rich glycoprotein family	0	0	0	0	0	0	NA	NA	NotSig	0	0	0	0	0	0	NA	NA	NotSig	0	0	0	0	0	0	NA	NA	NotSig
AT3G21370	beta glucosidase 19	0	0	0	0	0	0	NA	NA	NotSig	0	0	0	0	0	0	NA	NA	NotSig	0	0	0	0	0	0	NA	NA	NotSig
AT3G22120	cell wall-plasma membrane linker protein	30.4342	33.64	54.7407	57.6639	32.0371	56.2023	9.15283e-09	0.663623	NotSig	111.126	156.486	317.024	263.483	133.806	290.254	0.000798515	1.03698	Up	1008.56	950.818	601.389	470.192	979.691	535.79	3.09336e-12	-0.867692	NotSig
AT3G22142	Bifunctional inhibitor/lipid-transfer protein/seed storage 2S albumin superfamily protein	1.26271	1.75296	3.7283	4.5732	1.50783	4.15075	1.25561e-08	1.31742	Up	5.42211	11.7794	35.7974	8.25134	8.60074	22.0244	0.585915	1.28048	NotSig	45.4429	34.8367	31.4841	26.1286	40.1398	28.8063	0.00346406	-0.474333	NotSig
AT3G22150	Tetratricopeptide repeat (TPR)-like superfamily protein	10.9442	10.8326	16.2648	15.247	10.8884	15.7559	0.00504472	0.383943	NotSig	3.78093	3.70923	3.29072	3.91243	3.74508	3.60158	0.886961	-0.137738	NotSig	2.33112	1.61767	6.34718	5.05823	1.97439	5.70271	5.42969e-09	1.53675	Up
AT3G25730	ethylene response DNA binding factor 3	1.57019	1.61786	2.5846	1.29215	1.59403	1.93838	0.875133	0.122341	NotSig	4.26833	5.53115	11.1908	9.32943	4.89974	10.2601	0.0254799	0.987011	NotSig	6.60126	6.13837	3.60547	5.12257	6.36982	4.36402	0.137763	-0.541433	NotSig
AT3G25870		5.18022	4.3836	5.34443	5.11667	4.78191	5.23055	0.96828	-0.020638	NotSig	18.8743	19.4168	26.2363	25.7555	19.1455	25.9959	0.4903	0.360688	NotSig	19.6408	23.3327	23.8808	24.6254	21.4868	24.2531	0.490525	0.177913	NotSig
AT3G26200	cytochrome P450, family 71, subfamily B, polypeptide 22	0.978975	0.756521	2.52224	2.74644	0.867748	2.63434	0.000730277	1.45269	Up	0.51323	0.578136	1.00357	0.57213	0.545683	0.78785	0.818382	0.451597	NotSig	0	0	0	0.0311589	0	0.0155795	NA	NA	NotSig
AT3G26840	Esterase/lipase/thioesterase family protein	9.98134	8.0931	10.7783	9.61863	9.03722	10.1985	0.933138	0.0236705	NotSig	5.93346	5.55813	3.58013	3.57178	5.74579	3.57595	0.0843894	-0.76495	NotSig	19.4372	18.4196	20.7012	20.7011	18.9284	20.7011	0.49701	0.133683	NotSig
AT3G27250		14.221	16.0641	14.3743	15.3435	15.1426	14.8589	0.459876	-0.173719	NotSig	4.17843	5.27815	5.74555	4.66272	4.72829	5.20414	0.968291	0.058979	NotSig	11.9551	11.1105	21.2531	25.6733	11.5328	23.4632	2.63061e-07	1.02983	Up
AT3G28510	P-loop containing nucleoside triphosphate hydrolases superfamily protein	0	0	1.37803	1.3134	0	1.34572	2.32303e-06	7.87806	Up	0.0274906	0	0.774073	0.27581	0.0137453	0.524941	0.0391371	5.13556	Up	0	0	0.0838967	0.150209	0	0.117053	NA	NA	NotSig
AT3G29670	HXXXD-type acyl-transferase family protein	5.20314	5.15703	4.91052	5.14192	5.18008	5.02622	0.587181	-0.190711	NotSig	6.15945	8.43565	6.64151	4.29146	7.29755	5.46649	0.485358	-0.49557	NotSig	8.18708	5.72231	6.75322	5.871	6.95469	6.31211	0.746242	-0.133552	NotSig
AT3G41762		0.0886572	0.287748	0.621803	0.974987	0.188203	0.798395	NA	NA	NotSig	0	0	0	0.0906725	0	0.0453362	NA	NA	NotSig	0	0.0927179	0	0	0.046359	0	NA	NA	NotSig
AT3G45253	transposable element gene	NA	NA	NA	NA	NA	NA	NA	NA	NotSig	NA	NA	NA	NA	NA	NA	NA	NA	NotSig	NA	NA	NA	NA	NA	NA	NA	NA	NotSig
AT3G45260	C2H2-like zinc finger protein	28.6299	33.681	37.6843	40.096	31.1555	38.8901	0.246006	0.172668	NotSig	80.2245	116.73	148.15	102.577	98.4775	125.363	0.685972	0.268773	NotSig	59.383	46.5232	65.8511	63.1703	52.9531	64.5107	0.0789191	0.289941	NotSig
AT3G45900	Ribonuclease P protein subunit P38-related	15.5908	17.5045	18.9882	16.1659	16.5477	17.577	0.800681	-0.0632612	NotSig	15.1513	14.5484	11.1522	11.0908	14.8498	11.1215	0.27636	-0.497803	NotSig	14.6822	14.7831	13.7604	12.5049	14.7326	13.1326	0.5346	-0.161733	NotSig
AT3G45960	expansin-like A3	0.0935872	0.151875	0.0937686	0.0367573	0.122731	0.065263	NA	NA	NotSig	2.43272	1.78167	5.08473	8.23145	2.1072	6.65809	0.00480445	1.57577	Up	0.464763	0.734053	1.35869	0.886164	0.599408	1.12243	0.377011	0.905375	NotSig
AT3G45970	expansin-like A1	6.77703	6.51725	11.0152	10.016	6.64714	10.5156	0.065822	0.511605	NotSig	204.692	228.655	213.513	238.634	216.674	226.074	0.982369	-0.019991	NotSig	8.86397	8.66242	5.77835	6.87843	8.7632	6.32839	0.180687	-0.465632	NotSig
AT3G48650		6.44389	7.29659	26.4277	26.3319	6.87024	26.3798	1.44483e-30	1.79396	Up	13.0354	12.2767	15.2994	14.4442	12.6561	14.8718	0.846242	0.152222	NotSig	48.5266	38.828	31.784	27.6721	43.6773	29.7281	0.00107376	-0.55019	NotSig
AT3G48920	myb domain protein 45	0	0	0	0	0	0	NA	NA	NotSig	0	0	0	0	0	0	NA	NA	NotSig	0	0	0	0	0	0	NA	NA	NotSig
AT3G49570	response to low sulfur 3	0.807285	1.09173	0.202212	1.03047	0.949506	0.616343	NA	NA	NotSig	1.54299	0.439106	0.413783	1.65127	0.99105	1.03253	NA	NA	NotSig	3.11815	6.12089	0.209287	1.23654	4.61952	0.722913	0.00177927	-2.68762	Down
AT3G50260	cooperatively regulated by ethylene and jasmonate 1	7.48038	8.81076	15.3524	18.5283	8.14557	16.9404	0.000179303	0.91212	NotSig	229.867	224.834	183.545	228.032	227.351	205.788	0.681022	-0.225354	NotSig	38.6129	45.1715	37.3467	39.9851	41.8922	38.6659	0.647545	-0.112136	NotSig
AT3G50440	methyl esterase 10	52.4583	48.219	44.4586	42.2914	50.3387	43.375	0.00512777	-0.364026	NotSig	19.8018	19.5766	19.0036	18.5559	19.6892	18.7798	0.851497	-0.14884	NotSig	9.41286	8.92007	21.6266	20.596	9.16646	21.1113	8.74869e-09	1.20812	Up
AT3G50970	dehydrin family protein	3.19075	5.03991	12.0205	12.7325	4.11533	12.3765	3.04029e-06	1.44504	Up	379.121	504.418	469.244	356.937	441.769	413.091	0.796464	-0.176643	NotSig	3794.41	3381.14	2825.23	3715.45	3587.78	3270.34	0.514713	-0.127159	NotSig
AT3G51410	Arabidopsis protein of unknown function (DUF241)	0	0	0	0	0	0	NA	NA	NotSig	0	0	0	0.106227	0	0.0531136	NA	NA	NotSig	0	0.0543118	0	0	0.0271559	0	NA	NA	NotSig
AT3G53010	Domain of unknown function (DUF303)	0.274805	0.0991015	0.275337	0.107932	0.186953	0.191635	NA	NA	NotSig	0.980456	1.14597	0.375611	0.608944	1.06321	0.492278	0.454347	-1.19247	NotSig	0	0.143696	0.28497	0.204085	0.0718478	0.244528	NA	NA	NotSig
AT3G53990	Adenine nucleotide alpha hydrolases-like superfamily protein	46.931	47.7805	77.1655	76.7572	47.3557	76.9613	4.25192e-07	0.552397	NotSig	312.927	248.178	266.175	323.252	280.552	294.714	0.992041	-0.0102656	NotSig	316.585	342.944	238.571	230.474	329.764	234.522	1.56779e-05	-0.487892	NotSig
AT3G54030	Protein kinase protein with tetratricopeptide repeat domain	10.8077	8.85379	7.23648	6.57134	9.83076	6.90391	0.00092613	-0.6607	NotSig	8.73959	9.04407	8.57577	10.5486	8.89183	9.56216	0.983948	0.0233942	NotSig	18.6075	18.0138	15.3026	14.2102	18.3107	14.7564	0.105456	-0.307015	NotSig
AT3G54400	Eukaryotic aspartyl protease family protein	16.2938	15.1392	8.67484	8.83386	15.7165	8.75435	2.61463e-09	-0.992161	NotSig	24.3606	28.9166	67.1726	67.5387	26.6386	67.3557	2.47286e-06	1.25758	Up	116.104	104.278	58.2101	47.0146	110.191	52.6123	8.28321e-16	-1.06267	Down
AT3G55240	Plant protein 1589 of unknown function	49.1377	50.0059	21.8407	25.9997	49.5718	23.9202	7.14338e-15	-1.19544	Down	17.0187	10.3896	12.182	13.5702	13.7041	12.8761	0.87439	-0.171668	NotSig	0	0.0762438	0	0.162429	0.0381219	0.0812145	NA	NA	NotSig
AT3G55580	Regulator of chromosome condensation (RCC1) family protein	0.893261	0.592308	3.37788	3.64418	0.742785	3.51103	2.08033e-07	2.08881	Up	35.3654	33.9483	70.8044	77.1226	34.6569	73.9635	0.000155684	1.01263	Up	42.4205	38.7231	29.9107	33.8968	40.5718	31.9038	0.0344633	-0.341727	NotSig
AT3G55610	delta 1-pyrroline-5-carboxylate synthase 2	27.0353	25.005	32.2702	30.9489	26.0202	31.6095	0.327781	0.131814	NotSig	34.7136	33.6569	57.617	58.6821	34.1853	58.1496	0.0202672	0.685635	NotSig	466.886	460.542	430.521	413.282	463.714	421.901	0.291553	-0.132221	NotSig
AT3G55760		29.7208	28.4017	59.0798	59.8348	29.0612	59.4573	4.85897e-21	0.8845	NotSig	120.425	135.765	177.041	141.061	128.095	159.051	0.676914	0.232444	NotSig	134.049	127.79	103.886	123.342	130.919	113.614	0.197234	-0.199108	NotSig
AT3G55840	Hs1pro-1 protein	0.981291	0.659935	0.930048	1.12499	0.820613	1.02752	0.829968	0.17756	NotSig	2.56836	3.00056	3.67034	4.31275	2.78446	3.99154	0.56845	0.438729	NotSig	1.52196	1.35907	1.73266	2.24537	1.44051	1.98901	0.397943	0.470403	NotSig
AT3G55940	Phosphoinositide-specific phospholipase C family protein	13.7487	14.3847	13.0384	15.1109	14.0667	14.0746	0.496263	-0.144719	NotSig	12.8616	13.818	16.4141	13.8876	13.3398	15.1509	0.904536	0.103681	NotSig	42.3338	34.2597	27.9572	29.245	38.2967	28.6011	0.0128745	-0.415803	NotSig
AT3G57760	Protein kinase superfamily protein	2.04033	2.57528	2.07836	2.56435	2.30781	2.32135	0.821521	-0.134105	NotSig	6.06629	4.80911	9.76074	10.5379	5.4377	10.1493	0.0632926	0.81875	NotSig	13.3599	13.1228	26.4476	22.3122	13.2413	24.3799	5.98496e-07	0.884572	NotSig
AT3G59350	Protein kinase superfamily protein	4.2481	5.32901	6.42367	6.14165	4.78855	6.28266	0.41035	0.244054	NotSig	268.354	230.103	235.321	290.239	249.228	262.78	0.99524	-0.00505013	NotSig	25.8277	28.7275	24.9721	20.6422	27.2776	22.8071	0.182989	-0.255007	NotSig
AT3G59900	auxin-regulated gene involved in organ size	0.671827	1.23562	0.134626	0.369413	0.953722	0.25202	NA	NA	NotSig	0.410908	0.438512	1.23967	1.03065	0.42471	1.13516	NA	NA	NotSig	1.03798	0.632339	0.766347	0.449042	0.835159	0.607695	NA	NA	NotSig
AT3G61190	BON association protein 1	6.61131	5.83144	5.02084	5.16024	6.22138	5.09054	0.175632	-0.437548	NotSig	46.7468	35.6402	19.8574	23.3856	41.1935	21.6215	0.00195445	-1.01123	Down	21.7489	26.1152	16.5502	14.636	23.932	15.5931	0.00256291	-0.614866	NotSig
AT3G61430	plasma membrane intrinsic protein 1A	209.605	178.647	107.294	106.289	194.126	106.792	4.3706e-28	-1.01039	Down	162.841	115.763	60.5153	86.7765	139.302	73.6459	0.00325023	-1.00144	Down	15.7102	17.1839	13.5138	10.1383	16.4471	11.8261	0.0443367	-0.472324	NotSig
AT3G62700	multidrug resistance-associated protein 10	48.8749	48.4934	64.8452	63.8843	48.6841	64.3648	0.00226057	0.254463	NotSig	35.3725	39.173	38.0341	35.784	37.2727	36.909	0.895375	-0.0946625	NotSig	76.611	73.0423	67.7125	66.3317	74.8267	67.0221	0.234885	-0.154551	NotSig
AT3G62730		0	0.0471995	0	0	0.0235997	0	NA	NA	NotSig	0	0	0	0	0	0	NA	NA	NotSig	0	0	0	0	0	0	NA	NA	NotSig
AT3G62740	beta glucosidase 7	0.394815	0.14238	0.0988952	0.310135	0.268598	0.204515	NA	NA	NotSig	0.436006	0.322128	0.202367	0.100947	0.379067	0.151657	NA	NA	NotSig	4.53864	5.12683	2.52476	1.68597	4.83273	2.10536	0.00134401	-1.19393	Down
AT4G02330	Plant invertase/pectin methylesterase inhibitor superfamily	2.82656	3.05799	1.46847	1.80915	2.94227	1.63881	0.00585068	-0.986525	NotSig	6.7498	7.11782	25.6489	15.1232	6.93381	20.3861	4.4586e-05	1.47737	Up	12.2174	11.2219	4.09814	3.81931	11.7197	3.95872	1.73568e-13	-1.56094	Down
AT4G02920		168.388	167.73	176.558	170.086	168.059	173.322	0.291386	-0.104021	NotSig	198.784	203.064	223.426	194.546	200.924	208.986	0.978844	-0.0233686	NotSig	303.704	292.836	328.952	291.662	298.27	310.307	0.70662	0.0608013	NotSig
AT4G04020	fibrillin	963.381	1017.9	691.943	701.623	990.639	696.783	2.62175e-20	-0.655994	NotSig	1059.1	1143.85	460.939	481.935	1101.48	471.437	3.43176e-08	-1.30527	Down	1826.65	1785.66	1768.56	1717.29	1806.16	1742.92	0.750228	-0.0472067	NotSig
AT4G06746	related to AP2 9	3.06049	3.67897	9.45482	8.54783	3.36973	9.00133	0.00141367	1.26946	Up	26.605	27.4674	43.0519	46.9509	27.0362	45.0014	0.0917615	0.654084	NotSig	37.0586	39.5639	40.3766	62.1257	38.3112	51.2512	0.100185	0.425245	NotSig
AT4G10310	high-affinity K+ transporter 1	0.198026	0.489691	0.113377	0.288885	0.343859	0.201131	NA	NA	NotSig	0.74978	0.369299	0.899006	0.260393	0.55954	0.579699	0.993525	-0.0278294	NotSig	0.718051	0.73963	0.762735	0.47271	0.728841	0.617722	0.829064	-0.23373	NotSig
AT4G11370	RING-H2 finger A1A	2.57641	1.05467	5.44187	5.85266	1.81554	5.64726	0.00386244	1.48272	Up	7.45311	6.06003	6.99543	9.40043	6.75657	8.19793	0.869339	0.196645	NotSig	6.37813	6.55397	8.73722	8.22237	6.46605	8.47979	0.34989	0.395125	NotSig
AT4G12000	SNARE associated Golgi protein family	17.4555	13.8152	19.3171	16.0999	15.6354	17.7085	0.922414	0.0281345	NotSig	62.7158	52.1423	45.5418	67.6045	57.429	56.5732	0.905912	-0.103887	NotSig	73.3039	79.7534	87.0565	70.6081	76.5287	78.8323	0.837663	0.0457538	NotSig
AT4G12470	azelaic acid induced 1	0.869928	0.403352	2.98839	3.31911	0.63664	3.15375	0.00111773	2.15259	Up	37.4351	29.5399	59.3035	51.984	33.4875	55.6438	0.0851487	0.652341	NotSig	825.765	1001.98	899.015	681.544	913.875	790.28	0.260139	-0.207701	NotSig
AT4G13575		123.849	127.385	36.2209	33.5651	125.617	34.893	2.47021e-75	-1.99813	Down	39.3404	34.6048	44.4986	53.5513	36.9726	49.0249	0.547433	0.325555	NotSig	6.43713	6.31293	7.87743	11.1067	6.37503	9.49209	0.146775	0.578824	NotSig
AT4G13800	Protein of unknown function (DUF803)	21.2413	24.6687	23.0374	20.8881	22.955	21.9628	0.223175	-0.213007	NotSig	53.3046	57.2319	37.3145	33.9705	55.2683	35.6425	0.0216788	-0.713198	NotSig	25.8664	23.8462	12.5492	11.9554	24.8563	12.2523	9.21389e-10	-1.01591	Down
AT4G14090	UDP-Glycosyltransferase superfamily protein	17.8649	21.1202	15.2734	17.8669	19.4925	16.5701	0.0292472	-0.379712	NotSig	6.23414	8.48823	2.47065	2.49569	7.36119	2.48317	5.19058e-05	-1.64819	Down	8.44464	7.71899	6.81046	5.10114	8.08182	5.9558	0.139886	-0.435515	NotSig
AT4G14580	CBL-interacting protein kinase 4	3.25561	4.27691	10.7954	12.3605	3.76626	11.5779	1.74871e-09	1.47621	Up	25.0088	29.7245	30.9107	26.3198	27.3666	28.6152	0.988525	-0.0156554	NotSig	15.9966	13.9432	13.0621	13.1683	14.9699	13.1152	0.493382	-0.185801	NotSig
AT4G15130	phosphorylcholine cytidylyltransferase2	13.1966	17.9333	27.0893	28.9494	15.565	28.0193	7.05835e-05	0.701854	NotSig	63.3242	72.1301	116.474	87.1102	67.7272	101.792	0.209462	0.508269	NotSig	141.416	123.241	112.524	123.97	132.329	118.247	0.341759	-0.157023	NotSig
AT4G15320	cellulose synthase-like B6	0	0	0	0	0	0	NA	NA	NotSig	0	0	0	0	0	0	NA	NA	NotSig	0	0	0	0	0	0	NA	NA	NotSig
AT4G15393	cytochrome P450, family 702, subfamily A, polypeptide 5	0	0	0	0	0	0	NA	NA	NotSig	0	0	0	0	0	0	NA	NA	NotSig	0	0	0	0	0	0	NA	NA	NotSig
AT4G15440	hydroperoxide lyase 1	73.6602	66.0087	26.3419	28.6846	69.8345	27.5133	2.34978e-47	-1.4906	Down	14.3439	10.1637	4.67197	6.14679	12.2538	5.40938	0.00093865	-1.2615	Down	1.98038	3.12783	2.92426	3.10963	2.55411	3.01694	0.649512	0.241385	NotSig
AT4G15450	Senescence/dehydration-associated protein-related	34.1693	34.0782	41.3308	44.7141	34.1238	43.0225	0.198586	0.18718	NotSig	33.6086	34.4772	40.1053	31.0279	34.0429	35.5666	0.987496	-0.0164777	NotSig	26.1354	25.2933	22.3916	20.6917	25.7143	21.5416	0.212304	-0.251122	NotSig
AT4G15680	Thioredoxin superfamily protein	0	0	0	0	0	0	NA	NA	NotSig	0.785872	0.670932	5.69016	5.51919	0.728402	5.60468	8.77669e-05	2.86151	Up	4.93454	2.9831	1.43901	3.60698	3.95882	2.523	0.404696	-0.643762	NotSig
AT4G15765	FAD/NAD(P)-binding oxidoreductase family protein	27.6284	26.2047	25.1843	23.9871	26.9166	24.5857	0.0808157	-0.279925	NotSig	8.93619	9.40091	4.47197	6.0337	9.16855	5.25284	0.062953	-0.885273	NotSig	1.92569	2.47662	7.10875	8.05308	2.20115	7.58092	1.1092e-07	1.78608	Up
AT4G15910	drought-induced 21	2.68771	2.827	3.06694	2.75635	2.75736	2.91165	0.929427	-0.0716372	NotSig	13.0902	8.69034	8.0361	13.8204	10.8902	10.9282	0.959353	-0.0782523	NotSig	186.37	222.289	85.0851	101.632	204.329	93.3585	7.53095e-15	-1.12583	Down
AT4G16740	terpene synthase 03	18.4438	17.6916	2.14878	2.08475	18.0677	2.11676	2.16231e-70	-3.24309	Down	10.7123	11.4319	11.4872	9.07508	11.0721	10.2811	0.805939	-0.186664	NotSig	9.05285	7.6257	2.16836	2.20989	8.33927	2.18913	1.68955e-13	-1.92467	Down
AT4G17245	RING/U-box superfamily protein	9.06212	12.7369	7.91562	10.9515	10.8995	9.43356	0.368288	-0.349439	NotSig	2.60552	4.38147	9.60738	3.48544	3.49349	6.54641	0.440882	0.830364	NotSig	3.33358	1.29603	4.33724	4.31412	2.3148	4.32568	0.181393	0.912965	NotSig
AT4G17550	Major facilitator superfamily protein	14.6494	14.4816	23.1795	26.7425	14.5655	24.961	5.64825e-06	0.63065	NotSig	50.2947	49.549	79.2645	70.1112	49.9218	74.6879	0.153303	0.501035	NotSig	251.524	252.085	230.972	253.349	251.804	242.161	0.759141	-0.0514925	NotSig
AT4G18010	myo-inositol polyphosphate 5-phosphatase 2	21.3706	24.2632	52.3495	53.6961	22.8169	53.0228	1.21861e-25	1.06891	Up	223.335	261.741	231.819	194.173	242.538	212.996	0.595263	-0.267482	NotSig	55.1267	45.06	56.6878	53.3835	50.0934	55.0357	0.431362	0.140582	NotSig
AT4G18070		37.916	35.0641	38.2194	35.1896	36.4901	36.7045	0.346096	-0.141108	NotSig	210.592	159.749	148.386	202.067	185.17	175.227	0.820049	-0.161375	NotSig	86.5797	94.9334	62.7331	60.491	90.7566	61.612	9.43073e-06	-0.555051	NotSig
AT4G18270	translocase 11	14.0654	12.0258	22.71	22.1217	13.0456	22.4158	3.86881e-05	0.63159	NotSig	48.3313	41.2084	49.7495	51.8245	44.7699	50.787	0.892259	0.101125	NotSig	37.3493	40.7843	37.8649	34.381	39.0668	36.1229	0.578043	-0.109495	NotSig
AT4G18510	CLAVATA3/ESR-related 2	0.538677	0	0.179907	0	0.269338	0.0899535	NA	NA	NotSig	0.183039	0.0976674	0.55221	0.550921	0.140353	0.551565	NA	NA	NotSig	0	0.187783	0	0	0.0938916	0	NA	NA	NotSig
AT4G21570	Protein of unknown function (DUF300)	109.837	102.288	76.0583	65.3665	106.063	70.7124	4.0704e-13	-0.734687	NotSig	442.986	417.795	427.668	434.765	430.39	431.217	0.913284	-0.0779404	NotSig	393.975	397.429	341.813	311.643	395.702	326.728	0.0196459	-0.272583	NotSig
AT4G22880	leucoanthocyanidin dioxygenase	38.1543	40.4664	22.0426	22.3076	39.3103	22.1751	6.06046e-15	-0.97375	NotSig	17.474	20.0658	0.971748	0.888691	18.7699	0.93022	1.66562e-32	-4.41525	Down	0	0	1.39258	1.31998	0	1.35628	3.7723e-05	7.44517	Up
AT4G23290	cysteine-rich RLK (RECEPTOR-like protein kinase) 21	65.5899	62.1702	48.9082	45.416	63.88	47.1621	2.10088e-10	-0.586844	NotSig	58.2879	54.4161	45.1777	57.177	56.352	51.1774	0.699288	-0.220598	NotSig	67.8035	69.926	80.1302	76.2704	68.8647	78.2003	0.170528	0.187326	NotSig
AT4G23450	RING/U-box superfamily protein	1.11569	0.641237	3.38848	3.25909	0.878461	3.32378	9.02271e-05	1.76525	Up	6.36181	9.4821	12.6166	8.30825	7.92196	10.4624	0.697161	0.322636	NotSig	38.8227	35.4412	28.237	25.5174	37.1319	26.8772	0.00386471	-0.461755	NotSig
AT4G23630	VIRB2-interacting protein 1	142.925	120.419	174.522	170.988	131.672	172.755	0.0207419	0.243517	NotSig	296.48	202.915	188.028	273.371	249.697	230.7	0.78664	-0.196065	NotSig	892.105	1046.62	975.303	902.525	969.363	938.914	0.818785	-0.0427435	NotSig
AT4G23810	WRKY family transcription factor	5.70592	4.75399	22.5065	23.4667	5.22995	22.9866	1.43683e-31	1.9864	Up	6.05049	8.20496	13.3457	11.1682	7.12773	12.2569	0.130415	0.7026	NotSig	169.257	146.781	80.3554	73.6819	158.019	77.0187	1.53648e-18	-1.03237	Down
AT4G23920	UDP-D-glucose/UDP-D-galactose 4-epimerase 2	7.64365	7.72849	10.3425	11.5876	7.68607	10.9651	0.123459	0.366467	NotSig	42.4179	43.0526	41.7049	43.7263	42.7352	42.7156	0.917194	-0.0815571	NotSig	65.6303	63.5391	47.7807	51.3679	64.5847	49.5743	0.00749917	-0.376996	NotSig
AT4G24220	NAD(P)-binding Rossmann-fold superfamily protein	89.378	101.687	165.872	174.116	95.5323	169.994	7.39388e-14	0.683437	NotSig	176.195	205.721	213.955	195.587	190.958	204.771	0.982369	0.0203008	NotSig	325.338	285.963	209.526	223.958	305.651	216.742	3.37925e-05	-0.490761	NotSig
AT4G24415	MIR824a; miRNA	2.76502	2.35607	2.01036	1.36469	2.56054	1.68753	0.0537861	-0.759313	NotSig	3.34242	4.17919	5.64389	5.28036	3.7608	5.46212	0.47368	0.458509	NotSig	14.528	14.3816	13.423	11.3394	14.4548	12.3812	0.32875	-0.219288	NotSig
AT4G24960	HVA22 homologue D	39.2014	39.1574	39.5945	41.6934	39.1794	40.644	0.603279	-0.0944	NotSig	287.042	259.03	438.1	520.338	273.036	479.219	0.0133142	0.730255	NotSig	702.144	732.095	598.064	604.734	717.12	601.399	0.0303776	-0.249661	NotSig
AT4G25110	metacaspase 2	0.611566	0.421043	1.30906	1.11365	0.516304	1.21135	0.105389	1.07617	NotSig	0.226697	0.241926	3.27713	1.99012	0.234312	2.63363	9.90168e-07	3.41255	Up	1.25779	1.56987	0.518882	0.557406	1.41383	0.538144	0.0303776	-1.39127	Down
AT4G25310	2-oxoglutarate (2OG) and Fe(II)-dependent oxygenase superfamily protein	0	0	0	0	0	0	NA	NA	NotSig	0	0.043312	0	0	0.021656	0	NA	NA	NotSig	0	0	0	0	0	0	NA	NA	NotSig
AT4G27410	NAC (No Apical Meristem) domain transcriptional regulator superfamily protein	28.316	29.0468	18.9502	18.6352	28.6814	18.7927	2.59854e-10	-0.758377	NotSig	47.2306	52.7389	38.0531	35.9077	49.9848	36.9804	0.148142	-0.515239	NotSig	60.4884	55.7586	109.112	116.669	58.1235	112.89	4.18821e-17	0.962734	NotSig
AT4G27560	UDP-Glycosyltransferase superfamily protein	113.853	101.739	76.9748	79.088	107.796	78.0314	1.66092e-11	-0.614155	NotSig	185.365	184.244	192.271	195.131	184.804	193.701	0.98859	-0.012918	NotSig	338.4	337.931	387.078	386.828	338.166	386.953	0.0906485	0.19874	NotSig
AT4G27657		35.8977	29.9793	36.388	35.2892	32.9385	35.8386	0.927775	-0.0278004	NotSig	57.3511	37.1105	23.457	29.3066	47.2308	26.3818	0.0301042	-0.921829	NotSig	62.3198	72.9982	118.317	139.846	67.659	129.081	1.00058e-08	0.935943	NotSig
AT4G27820	beta glucosidase 9	50.2215	53.615	119.87	117.425	51.9183	118.648	1.14096e-32	1.04415	Up	169.675	185.21	268.647	222.398	177.442	245.523	0.342674	0.388535	NotSig	331.008	298.56	236.767	242.847	314.784	239.807	0.000731113	-0.387673	NotSig
AT4G27830	beta glucosidase 10	34.6982	36.9069	81.8284	79.0138	35.8026	80.4211	3.72386e-26	1.0192	Up	49.2618	54.5789	78.2981	68.4886	51.9204	73.3933	0.295138	0.419169	NotSig	227.818	203.796	213.722	202.827	215.807	208.274	0.787006	-0.0468374	NotSig
AT4G27970	SLAC1 homologue 2	0	0.0684242	0	0	0.0342121	0	NA	NA	NotSig	0.193415	0.378414	0.87527	1.1643	0.285915	1.01979	0.152858	1.75789	NotSig	5.47904	4.36542	2.22991	1.97274	4.92223	2.10132	0.000517732	-1.22204	Down
AT4G28140	Integrase-type DNA-binding superfamily protein	0.448381	0.440993	7.8823	7.52453	0.444687	7.70342	1.82113e-20	3.96561	Up	49.9869	62.3466	48.1374	33.5592	56.1667	40.8483	0.22747	-0.538772	NotSig	21.7272	17.9894	16.9079	16.8918	19.8583	16.8999	0.354125	-0.22745	NotSig
AT4G28150	Protein of unknown function (DUF789)	1.69211	1.4562	1.34861	2.0844	1.57415	1.7165	0.984909	-0.0154931	NotSig	9.25175	6.86107	7.80579	9.87213	8.05641	8.83896	0.967344	0.0517119	NotSig	36.7533	32.9791	32.9007	30.4596	34.8662	31.6801	0.519486	-0.1336	NotSig
AT4G28330		3.6348	3.12804	4.96615	3.569	3.38142	4.26758	0.798928	0.180245	NotSig	11.1157	10.9638	16.5981	11.9126	11.0397	14.2554	0.746866	0.28931	NotSig	4.10245	6.39306	4.96857	6.90188	5.24775	5.93522	0.792681	0.178771	NotSig
AT4G28703	RmlC-like cupins superfamily protein	0.180538	0.09766	4.06999	2.76542	0.139099	3.4177	9.05847e-05	4.45264	Up	17.7596	14.0426	11.382	12.9249	15.9011	12.1535	0.494696	-0.469306	NotSig	13.6478	16.6151	12.918	12.3687	15.1314	12.6433	0.510125	-0.256256	NotSig
AT4G29190	Zinc finger C-x8-C-x5-C-x3-H type family protein	46.2944	49.5985	139.845	137.747	47.9464	138.796	4.40357e-55	1.38537	Up	453.553	372.165	191.354	285.388	412.859	238.371	0.00889237	-0.874624	NotSig	77.836	77.9554	61.8461	58.3112	77.8957	60.0786	0.00451864	-0.370636	NotSig
AT4G30270	xyloglucan endotransglucosylase/hydrolase 24	261.444	259.487	574.47	552.649	260.465	563.559	6.55223e-42	0.965044	NotSig	703.259	729.561	394.765	397.462	716.41	396.114	0.000229553	-0.935632	NotSig	171.589	173.489	108.429	101.083	172.539	104.756	1.03219e-10	-0.715942	NotSig
AT4G30650	Low temperature and salt responsive protein family	85.5673	72.4892	252.095	245.459	79.0282	248.777	1.19317e-47	1.50532	Up	268.19	156.3	203.581	266.422	212.245	235.002	0.95453	0.0655429	NotSig	1116.96	1422.57	1411.84	1526.09	1269.77	1468.97	0.19607	0.214252	NotSig
AT4G30830	Protein of unknown function, DUF593	0.700207	0.577171	0.534525	0.576218	0.638689	0.555372	0.743008	-0.349083	NotSig	3.43293	4.67918	3.00792	2.31888	4.05605	2.6634	0.341544	-0.686038	NotSig	199.328	185.929	135.091	131.563	192.629	133.327	1.84905e-06	-0.526428	NotSig
AT4G31140	O-Glycosyl hydrolases family 17 protein	8.03524	6.53302	6.34306	6.54136	7.28413	6.44221	0.174202	-0.325609	NotSig	8.33988	7.65518	8.53663	8.94006	7.99753	8.73835	0.96589	0.0468311	NotSig	25.6352	26.1265	26.9164	24.5749	25.8808	25.7457	0.987063	-0.00364406	NotSig
AT4G31500	cytochrome P450, family 83, subfamily B, polypeptide 1	401.452	433.151	207.957	215.715	417.302	211.836	6.71114e-50	-1.12634	Down	180.456	211.955	118.299	106.907	196.206	112.603	0.00164843	-0.881537	NotSig	21.7906	19.5191	27.6453	24.9119	20.6548	26.2786	0.0441173	0.352004	NotSig
AT4G31800	WRKY DNA-binding protein 18	87.5719	110.015	30.7655	28.8815	98.7933	29.8235	1.42767e-54	-1.87729	Down	248.742	322.151	209.182	163.586	285.447	186.384	0.0449552	-0.694845	NotSig	22.1362	17.5576	21.1314	22.3005	19.8469	21.716	0.609168	0.135488	NotSig
AT4G31940	cytochrome P450, family 82, subfamily C, polypeptide 4	0	0	0	0	0	0	NA	NA	NotSig	0	0	0	0	0	0	NA	NA	NotSig	0	0	0	0	0	0	NA	NA	NotSig
AT4G32190	Myosin heavy chain-related protein	32.3487	34.1991	29.5842	31.5241	33.2739	30.5541	0.0165924	-0.270376	NotSig	157.903	202.899	375.835	269.463	180.401	322.649	0.0296317	0.759227	NotSig	162.194	133.393	178.188	177.426	147.793	177.807	0.0507478	0.271711	NotSig
AT4G33070	Thiamine pyrophosphate dependent pyruvate decarboxylase family protein	0.277234	0.249944	0.162033	0.127034	0.263589	0.144534	NA	NA	NotSig	28.4491	23.9765	24.7964	26.0381	26.2128	25.4172	0.862729	-0.125325	NotSig	110.932	119.645	55.3657	56.5424	115.289	55.9541	2.43359e-21	-1.03887	Down
AT4G34650	squalene synthase 2	11.7263	13.3541	7.83266	7.64907	12.5402	7.74087	1.36964e-05	-0.844234	NotSig	13.7361	12.2716	14.8327	12.4837	13.0038	13.6582	0.993525	-0.00928329	NotSig	172.393	166.129	132.623	118.559	169.261	125.591	0.000332587	-0.426629	NotSig
AT4G34990	myb domain protein 32	6.94231	6.82792	11.6983	11.609	6.88512	11.6536	0.0201538	0.610818	NotSig	7.66658	7.72389	5.71494	5.21751	7.69524	5.46622	0.382456	-0.573789	NotSig	44.9816	52.3621	39.1043	41.2459	48.6718	40.1751	0.149836	-0.273229	NotSig
AT4G35480	RING-H2 finger A3B	22.6086	26.7336	33.3526	40.0258	24.6711	36.6892	0.0185153	0.427279	NotSig	156.753	220.799	365.468	167.9	188.776	266.684	0.553131	0.420613	NotSig	39.9958	32.4958	43.1198	43.4103	36.2458	43.2651	0.206694	0.260798	NotSig
AT4G36010	Pathogenesis-related thaumatin superfamily protein	96.735	93.8889	53.7399	51.9035	95.3119	52.8217	6.17737e-28	-1.0003	Down	904.643	881.713	922.304	811.228	893.178	866.766	0.849687	-0.123423	NotSig	184.398	193.914	194.367	182.346	189.156	188.356	0.988892	-0.00234483	NotSig
AT4G36110	SAUR-like auxin-responsive protein family	4.81195	4.47098	0.794093	0.667038	4.64147	0.730566	6.244e-09	-2.82412	Down	4.03958	5.85058	7.42828	7.12146	4.94508	7.27487	0.566382	0.477518	NotSig	10.3708	11.0712	1.46763	1.45047	10.721	1.45905	3.01426e-15	-2.8736	Down
AT4G36500		218.338	251.506	292.701	279.468	234.922	286.085	0.263819	0.135694	NotSig	536.005	488.408	456.893	432	512.206	444.447	0.528395	-0.285085	NotSig	309.539	312.275	226.488	267.199	310.907	246.843	0.0196919	-0.327789	NotSig
AT4G36640	Sec14p-like phosphatidylinositol transfer family protein	28.8598	32.9528	49.7061	48.7793	30.9063	49.2427	2.71055e-05	0.524058	NotSig	12.3809	18.2657	15.4169	13.5508	15.3233	14.4839	0.857122	-0.161269	NotSig	30.3364	26.7574	20.1753	19.2133	28.5469	19.6943	0.00268033	-0.530709	NotSig
AT4G37320	cytochrome P450, family 81, subfamily D, polypeptide 5	3.64929	3.94808	6.22172	5.08588	3.79869	5.6538	0.169317	0.422534	NotSig	7.20003	7.68371	9.71446	7.58488	7.44187	8.64967	0.884305	0.137329	NotSig	38.6489	38.5029	39.2162	35.0464	38.5759	37.1313	0.811415	-0.0511224	NotSig
AT4G38400	expansin-like A2	4.35824	3.06237	1.62063	2.08233	3.71031	1.85148	0.00931388	-1.14553	Down	7.74038	7.96709	15.614	18.7942	7.85374	17.2041	0.00502634	1.04996	Up	33.7172	44.075	29.2134	31.5325	38.8961	30.373	0.0878718	-0.353691	NotSig
AT4G38580	farnesylated protein 6	11.8238	13.1835	42.3703	37.4831	12.5037	39.9267	7.52109e-20	1.5262	Up	108.415	104.345	129.743	126.725	106.38	128.234	0.738245	0.188973	NotSig	143.467	145.293	114.605	118.477	144.38	116.541	0.0227571	-0.304722	NotSig
AT4G39070	B-box zinc finger family protein	0.145595	0	0	0	0.0727977	0	NA	NA	NotSig	3.16623	2.11183	1.29353	0.49635	2.63903	0.894938	0.0775109	-1.63895	NotSig	3.15996	3.95886	3.5229	3.29788	3.55941	3.41039	0.930444	-0.0590511	NotSig
AT4G39580	Galactose oxidase/kelch repeat superfamily protein	1.14437	0.714269	2.07268	2.93879	0.929319	2.50573	0.0291872	1.28395	Up	1.21141	1.10127	2.16576	1.48548	1.15634	1.82562	0.687833	0.578995	NotSig	5.97449	7.04262	4.38167	5.00117	6.50855	4.69142	0.218834	-0.46947	NotSig
AT4G39800	myo-inositol-1-phosphate synthase 1	499.116	495.915	675.937	663.336	497.516	669.637	0.000105305	0.280299	NotSig	665.046	632.432	240.753	298.184	648.739	269.468	5.94914e-08	-1.34908	Down	1774.77	1851.3	1630.25	1566.42	1813.04	1598.33	0.133101	-0.177912	NotSig
AT4G39830	Cupredoxin superfamily protein	1.24001	1.03195	6.28374	6.93074	1.13598	6.60724	1.81929e-18	2.39083	Up	2.06622	3.13891	13.2005	8.8042	2.60257	11.0024	1.62963e-07	2.00201	Up	13.6845	13.3172	11.3751	10.2273	13.5008	10.8012	0.125387	-0.317545	NotSig
AT4G40010	SNF1-related protein kinase 2.7	0.848684	1.68331	1.27549	1.40739	1.266	1.34144	0.952899	-0.0591532	NotSig	1.05738	1.231	1.01501	0.819755	1.14419	0.91738	0.852297	-0.39821	NotSig	1.09269	0.591704	0.488933	0.997943	0.842195	0.743438	0.902869	-0.172706	NotSig
AT5G01520	RING/U-box superfamily protein	23.8685	22.7419	32.5121	29.8162	23.3052	31.1642	0.0802808	0.269566	NotSig	24.2929	17.2832	17.823	24.0279	20.7881	20.9254	0.949607	-0.0724406	NotSig	71.1242	81.2335	90.1078	86.7382	76.1788	88.423	0.157848	0.218541	NotSig
AT5G02020		1.92299	1.43739	1.36622	1.51054	1.68019	1.43838	0.556914	-0.371515	NotSig	0.677178	1.02695	0.860202	1.18002	0.852065	1.02011	0.944517	0.179608	NotSig	0.848866	0.877556	2.683	2.64851	0.863211	2.66575	0.00145391	1.63058	Up
AT5G03120		34.3384	38.6472	8.49292	9.91973	36.4928	9.20633	9.43967e-26	-2.12935	Down	16.9288	19.1011	13.3888	12.8268	18.015	13.1078	0.353202	-0.539116	NotSig	8.20902	6.87469	3.04961	4.23957	7.54186	3.64459	0.0304698	-1.04521	Down
AT5G03350	Legume lectin family protein	62.9043	74.7619	15.8576	16.2333	68.8331	16.0454	8.2827e-64	-2.24831	Down	30.5203	38.2183	286.874	155.113	34.3693	220.994	4.94927e-16	2.60662	Up	20.6924	19.3983	6.89946	5.61493	20.0454	6.2572	2.57572e-13	-1.67426	Down
AT5G04190	phytochrome kinase substrate 4	3.52844	3.64843	2.59671	2.37921	3.58844	2.48796	0.0547649	-0.678566	NotSig	0.636606	0.203811	1.18436	0.702569	0.420209	0.943463	0.501228	1.0828	NotSig	0.0689188	0.0326554	0	0.139137	0.0507871	0.0695686	NA	NA	NotSig
AT5G04250	Cysteine proteinases superfamily protein	2.07136	2.1009	4.21562	4.47452	2.08613	4.34507	0.00760504	0.911541	NotSig	15.3744	13.5905	26.7416	30.3534	14.4825	28.5475	0.00520523	0.89774	NotSig	38.5748	35.6076	40.7447	46.1133	37.0912	43.429	0.182927	0.232656	NotSig
AT5G04340	zinc finger of Arabidopsis thaliana 6	33.0139	34.0659	57.5933	58.4593	33.5399	58.0263	1.40535e-07	0.642985	NotSig	275.504	254.611	164.21	204.979	265.057	184.595	0.0667023	-0.603506	NotSig	377.695	412.716	322.043	331.842	395.206	326.942	0.0306463	-0.26942	NotSig
AT5G06760	Late Embryogenesis Abundant 4-5	1.45	0.815735	0.69735	1.00232	1.13287	0.849836	0.593572	-0.556988	NotSig	3.01533	4.03813	1.30806	3.02524	3.52673	2.16665	0.477562	-0.785624	NotSig	398.831	401.425	211.051	258.444	400.128	234.748	2.96592e-09	-0.763987	NotSig
AT5G06980		58.642	54.1053	55.1584	54.1834	56.3737	54.6709	0.1172	-0.192861	NotSig	74.1962	60.4802	45.0957	52.4085	67.3382	48.7521	0.139129	-0.547164	NotSig	50.7882	56.1699	42.6469	40.7632	53.479	41.705	0.0191461	-0.355116	NotSig
AT5G08030	PLC-like phosphodiesterases superfamily protein	2.34151	2.23267	1.3122	0.966414	2.28709	1.13931	0.0254785	-1.16254	Down	1.17322	1.81329	2.96991	3.9777	1.49325	3.47381	0.122801	1.13838	NotSig	0	0.166018	0.370393	0.176841	0.0830089	0.273617	NA	NA	NotSig
AT5G09540	Chaperone DnaJ-domain superfamily protein	4.16494	3.8403	5.21627	4.31262	4.00262	4.76445	0.847257	0.0989325	NotSig	0.916676	0.72082	0.727769	0.484047	0.818748	0.605908	NA	NA	NotSig	0.104462	0.346477	0.638036	0.369065	0.22547	0.503551	NA	NA	NotSig
AT5G09978	elicitor peptide 7 precursor	0	0	0.0886707	0	0	0.0443354	NA	NA	NotSig	0	0	0.181445	0	0	0.0907225	NA	NA	NotSig	0	0	0	0	0	0	NA	NA	NotSig
AT5G10100	Haloacid dehalogenase-like hydrolase (HAD) superfamily protein	0.0605833	0	0	0	0.0302917	0	NA	NA	NotSig	0	0	0.0310527	0	0	0.0155263	NA	NA	NotSig	0.0334292	0.190075	0.28271	0.202466	0.111752	0.242588	NA	NA	NotSig
AT5G10410	ENTH/ANTH/VHS superfamily protein	16.4162	17.0923	26.0184	24.8775	16.7542	25.448	0.00292255	0.454369	NotSig	79.9693	78.2296	99.594	117.562	79.0994	108.578	0.362916	0.375613	NotSig	93.9093	91.9176	95.0978	87.5931	92.9134	91.3454	0.918747	-0.0205293	NotSig
AT5G12140	cystatin-1	123.612	132.633	95.1977	90.5997	128.123	92.8987	4.95693e-09	-0.612616	NotSig	234.997	118.206	78.7984	171.853	176.602	125.326	0.403284	-0.578058	NotSig	298.544	389.263	314.628	384.481	343.904	349.555	0.95176	0.0282562	NotSig
AT5G13170	senescence-associated gene 29	0.876366	1.15423	0.878065	0.419027	1.0153	0.648546	0.349426	-0.811364	NotSig	1.1264	0.870461	0.0390601	0.116907	0.998429	0.0779835	0.00876944	-3.76066	Down	0.462544	0.278936	0.395124	0.636689	0.37074	0.515906	NA	NA	NotSig
AT5G13200	GRAM domain family protein	58.4464	67.3112	96.8349	98.8739	62.8788	97.8544	8.54668e-06	0.490313	NotSig	99.7103	120.522	136.626	89.892	110.116	113.259	0.971471	-0.0384906	NotSig	116.269	106.191	151.8	149.569	111.23	150.685	0.000291604	0.442602	NotSig
AT5G13205	transposable element gene	NA	NA	NA	NA	NA	NA	NA	NA	NotSig	NA	NA	NA	NA	NA	NA	NA	NA	NotSig	NA	NA	NA	NA	NA	NA	NA	NA	NotSig
AT5G15960	stress-responsive protein (KIN1) / stress-induced protein (KIN1)	4.61211	4.10919	2.99009	4.90157	4.36065	3.94583	0.678157	-0.282731	NotSig	55.7726	47.2219	56.7358	58.2682	51.4973	57.502	0.931274	0.078241	NotSig	396.507	472.311	657.953	1024.04	434.409	840.995	0.0282047	0.959685	NotSig
AT5G15970	stress-responsive protein (KIN2) / stress-induced protein (KIN2) / cold-responsive protein (COR6.6) / cold-regulated protein (COR6.6)	538.888	483.193	1234.49	1189.97	511.041	1212.23	1.69011e-43	1.09776	Up	2031.26	916.708	1045.58	2180.22	1473.98	1612.9	0.988195	0.0470394	NotSig	5322.78	7883.6	9642.21	9978.43	6603.19	9810.32	0.13238	0.574464	NotSig
AT5G17030	UDP-glucosyl transferase 78D3	0	0.0735794	0	0	0.0367897	0	NA	NA	NotSig	0.242652	0.665877	0.627476	0.556456	0.454264	0.591966	NA	NA	NotSig	212.82	214.125	133.719	148.306	213.472	141.013	2.69095e-07	-0.593432	NotSig
AT5G17460		2.62654	2.33334	21.9945	21.2694	2.47994	21.6319	2.43664e-75	2.97457	Up	224.992	126.767	144.171	228.331	175.879	186.251	0.999446	0.000597082	NotSig	240.889	328.527	296.751	348.137	284.708	322.444	0.361767	0.183893	NotSig
AT5G17490	RGA-like protein 3	19.3664	17.8066	4.3696	3.5806	18.5865	3.9751	3.20481e-48	-2.38037	Down	15.924	16.8061	13.0332	17.3875	16.3651	15.2104	0.789375	-0.187405	NotSig	4.94881	5.28239	10.859	10.3478	5.1156	10.6034	4.72741e-07	1.05516	Up
AT5G17850	Sodium/calcium exchanger family protein	1.56628	1.24691	2.78331	2.3214	1.40659	2.55235	0.120581	0.706587	NotSig	39.9158	34.8815	40.7768	48.9329	37.3986	44.8549	0.771002	0.180869	NotSig	14.4477	15.6384	19.2454	16.9542	15.0431	18.0998	0.202067	0.270394	NotSig
AT5G18030	SAUR-like auxin-responsive protein family	19.5046	16.0926	14.2126	12.9224	17.7986	13.5675	0.0598277	-0.54272	NotSig	1.205	1.07163	2.72653	5.54109	1.13832	4.13381	0.0930599	1.77654	NotSig	0.543556	0.5151	1.73658	3.18235	0.529328	2.45947	0.0328463	2.22157	Up
AT5G18840	Major facilitator superfamily protein	0.0813902	0.0293514	0.081548	0.0426224	0.0553708	0.0620852	NA	NA	NotSig	0.0276558	0	0	0.0277468	0.0138279	0.0138734	NA	NA	NotSig	0	0	0	0.0906673	0	0.0453337	NA	NA	NotSig
AT5G19875		14.7049	14.3508	27.7201	31.4378	14.5279	29.5789	1.06105e-05	0.879324	NotSig	67.6863	55.9066	72.2636	87.8318	61.7964	80.0477	0.595912	0.291839	NotSig	52.03	63.1784	42.7597	41.037	57.6042	41.8984	0.016355	-0.45613	NotSig
AT5G20790		1.73501	1.58829	0.534885	0.314512	1.66165	0.424698	0.0154058	-2.13731	Down	3.67332	3.04895	6.2251	5.80109	3.36114	6.01309	0.339998	0.757914	NotSig	3.90308	3.00087	4.56718	4.38591	3.45198	4.47655	0.523762	0.381136	NotSig
AT5G20830	sucrose synthase 1	10.2831	7.79675	10.4734	10.6811	9.03995	10.5773	0.750812	0.0778222	NotSig	153.581	114.658	65.9844	95.0344	134.119	80.5094	0.019734	-0.818235	NotSig	673.223	761.748	800.77	783.368	717.486	792.069	0.290293	0.146455	NotSig
AT5G23220	nicotinamidase 3	0	0	0	0	0	0	NA	NA	NotSig	0	0	0	0	0	0	NA	NA	NotSig	0	0	0	0	0	0	NA	NA	NotSig
AT5G23370	GRAM domain-containing protein / ABA-responsive protein-related	0.0527609	0.684969	0.422906	0.580226	0.368865	0.501566	NA	NA	NotSig	0.3227	0.286982	0.0540864	0	0.304841	0.0270432	NA	NA	NotSig	0.116452	0.110355	0.109425	0.352649	0.113403	0.231037	NA	NA	NotSig
AT5G23850	Arabidopsis thaliana protein of unknown function (DUF821)	13.013	12.2126	17.0963	17.4266	12.6128	17.2615	0.0645682	0.304474	NotSig	8.09763	9.80709	13.9292	9.83462	8.95236	11.8819	0.620039	0.329267	NotSig	41.237	41.4283	37.7193	36.7937	41.3327	37.2565	0.383116	-0.145643	NotSig
AT5G23950	Calcium-dependent lipid-binding (CaLB domain) family protein	0.288316	0.249538	0.866625	1.13239	0.268927	0.999507	NA	NA	NotSig	2.17489	2.32099	8.57122	5.8974	2.24794	7.23431	0.00422669	1.60733	Up	8.59084	9.28687	7.05596	8.47913	8.93885	7.76755	0.63545	-0.199188	NotSig
AT5G24070	Peroxidase superfamily protein	0	0	0	0	0	0	NA	NA	NotSig	0	0	0	0	0	0	NA	NA	NotSig	0	0	0	0	0	0	NA	NA	NotSig
AT5G24140	squalene monooxygenase 2	0.0565789	0.0306057	0.19841	0.0222219	0.0435923	0.110316	NA	NA	NotSig	0.259539	0.0923249	0.348002	0.0289325	0.175932	0.188467	NA	NA	NotSig	1.99806	1.42009	2.78692	2.26901	1.70907	2.52796	0.252765	0.571479	NotSig
AT5G24570		3.5149	6.77354	4.73231	5.69462	5.14422	5.21346	0.873629	-0.122429	NotSig	25.8649	24.0177	66.2089	44.935	24.9413	55.572	0.00517169	1.07656	Up	13.8188	22.0554	12.1877	19.2106	17.9371	15.6992	0.706336	-0.190037	NotSig
AT5G25110	CBL-interacting protein kinase 25	0.497358	0.316517	3.371	3.4702	0.406938	3.4206	1.68642e-10	2.91646	Up	44.2876	49.1724	20.4541	16.1575	46.73	18.3058	2.82855e-07	-1.43186	Down	117.975	110.606	58.6445	55.2745	114.291	56.9595	1.87981e-19	-1.00038	Down
AT5G25140	cytochrome P450, family 71, subfamily B, polypeptide 13	16.6573	17.4161	14.0947	16.5985	17.0367	15.3466	0.0977242	-0.296031	NotSig	7.89003	8.03588	4.82706	3.94293	7.96295	4.385	0.0264934	-0.940691	NotSig	1.85125	2.24677	1.77007	1.80313	2.04901	1.7866	0.757613	-0.194955	NotSig
AT5G25390	Integrase-type DNA-binding superfamily protein	4.14576	4.97748	11.6509	13.3837	4.56162	12.5173	4.20108e-07	1.31177	Up	6.02993	7.26001	3.52432	3.5161	6.64497	3.52021	0.0759139	-0.996936	NotSig	6.13742	6.13336	2.93599	3.04132	6.13539	2.98866	0.007953	-1.0337	Down
AT5G25640	Rhomboid-related intramembrane serine protease family protein	0	0	0	1.0097	0	0.504848	NA	NA	NotSig	0	0.17479	0.16471	0	0.0873949	0.0823549	NA	NA	NotSig	0	0	0	0.357974	0	0.178987	NA	NA	NotSig
AT5G26770		9.35223	8.49127	11.0275	10.7951	8.92175	10.9113	0.572115	0.141366	NotSig	26.1787	32.0593	35.7593	31.5854	29.119	33.6724	0.863486	0.129393	NotSig	28.5401	24.1213	16.6522	17.0511	26.3307	16.8516	0.0001775	-0.638772	NotSig
AT5G27930	Protein phosphatase 2C family protein	22.2993	23.175	47.8588	48.3121	22.7371	48.0854	3.87168e-17	0.932656	NotSig	99.3341	88.4359	76.9378	96.5172	93.885	86.7275	0.74294	-0.195968	NotSig	81.0954	77.5387	61.9572	60.8622	79.317	61.4097	0.00426192	-0.364771	NotSig
AT5G28150	Plant protein of unknown function (DUF868)	11.7884	10.8313	8.25077	10.8436	11.3099	9.5472	0.0989607	-0.388042	NotSig	19.2967	15.2031	17.1286	23.5187	17.2499	20.3236	0.854897	0.154524	NotSig	59.8057	68.7172	55.8783	55.3451	64.2614	55.6117	0.213014	-0.204965	NotSig
AT5G33370	GDSL-like Lipase/Acylhydrolase superfamily protein	0	0	0.0331628	0.103999	0	0.0685807	NA	NA	NotSig	0	0	0.0678604	0	0	0.0339302	NA	NA	NotSig	0	0	0	0.0737427	0	0.0368714	NA	NA	NotSig
AT5G37440	Chaperone DnaJ-domain superfamily protein	3.6348	2.68118	3.80738	4.44503	3.15799	4.12621	0.620358	0.23873	NotSig	12.5473	8.49243	18.2495	23.783	10.5199	21.0163	0.0267706	0.916154	NotSig	5.19643	3.28292	4.32608	4.96935	4.23968	4.64772	0.800545	0.139775	NotSig
AT5G37500	gated outwardly-rectifying K+ channel	1.63179	2.0471	2.17414	2.3727	1.83945	2.27342	0.70992	0.160391	NotSig	1.64572	1.77516	2.06429	2.46781	1.71044	2.26605	0.726109	0.324705	NotSig	11.3221	10.0395	6.87662	7.15511	10.6808	7.01586	0.00137408	-0.60148	NotSig
AT5G37750	Chaperone DnaJ-domain superfamily protein	0.591988	0.89664	1.10719	0.713027	0.744314	0.910106	0.902394	0.135781	NotSig	2.93684	2.49013	3.56024	3.9152	2.71348	3.73772	0.709294	0.380398	NotSig	0.827519	1.11438	0.532035	1.05514	0.970951	0.793589	0.796372	-0.290059	NotSig
AT5G38450	cytochrome P450, family 735, subfamily A, polypeptide 1	0	0	0	0	0	0	NA	NA	NotSig	0	0	0	0	0	0	NA	NA	NotSig	0	0	0	0	0	0	NA	NA	NotSig
AT5G39050	HXXXD-type acyl-transferase family protein	7.98394	10.0893	32.6363	30.2246	9.03664	31.4304	5.73012e-27	1.65102	Up	15.4224	23.2462	43.8456	28.8534	19.3343	36.3495	0.0519052	0.831789	NotSig	102.584	93.7403	207.504	207.663	98.1622	207.583	8.81608e-25	1.08514	Up
AT5G39570		204.293	202.552	295.945	294.735	203.422	295.34	2.23825e-07	0.389612	NotSig	201.532	227.334	264.172	226.068	214.433	245.12	0.871135	0.11282	NotSig	509.983	497.472	418.878	522.951	503.728	470.915	0.625035	-0.0913801	NotSig
AT5G40390	Raffinose synthase family protein	22.1828	18.6448	21.3994	19.8926	20.4138	20.646	0.410375	-0.133109	NotSig	117.285	76.6526	57.174	114.548	96.969	85.861	0.756356	-0.258662	NotSig	85.9914	102.486	137.511	133.097	94.2386	135.304	3.12946e-05	0.525276	NotSig
AT5G42530		569.972	486.767	839.965	797.665	528.369	818.815	1.91997e-07	0.483601	NotSig	305.45	168.206	536.57	606.363	236.828	571.466	0.000719532	1.19008	Up	438.437	699.706	413.911	447.631	569.072	430.771	0.435322	-0.398332	NotSig
AT5G42570	B-cell receptor-associated 31-like	23.3212	26.0737	27.6605	30.4738	24.6974	29.0672	0.704641	0.0888767	NotSig	143.206	149.436	177.791	166.504	146.321	172.148	0.795698	0.154062	NotSig	253.682	238.83	204.784	212.672	246.256	208.728	0.0712446	-0.23383	NotSig
AT5G42800	dihydroflavonol 4-reductase	46.9792	50.9047	26.4106	27.225	48.942	26.8178	7.88186e-19	-1.01535	Down	21.8019	25.7721	0.861997	0.486079	23.787	0.674038	1.09334e-41	-5.22126	Down	0	0	1.13736	0.692356	0	0.91486	0.000232811	6.98766	Up
AT5G43620	Pre-mRNA cleavage complex II	6.03012	6.05268	4.73275	4.52626	6.0414	4.62951	0.0567963	-0.533202	NotSig	10.3474	4.84706	6.97149	9.28506	7.59724	8.12827	0.992568	0.0151884	NotSig	4.73224	5.46548	7.50383	8.17291	5.09886	7.83837	0.0308721	0.623546	NotSig
AT5G44565		3.96495	3.45031	13.0406	10.9686	3.70763	12.0046	1.15483e-05	1.54283	Up	49.2922	48.384	42.8546	44.4295	48.8381	43.642	0.687113	-0.243135	NotSig	64.3027	67.5167	34.0549	41.9604	65.9097	38.0077	1.50862e-05	-0.790133	NotSig
AT5G44568		18.9135	14.649	17.6581	16.6297	16.7813	17.1439	0.758773	-0.119735	NotSig	14.241	21.8612	103.884	43.6327	18.0511	73.7582	1.41065e-05	1.95389	Up	95.231	62.3739	43.3496	40.4627	78.8024	41.9062	3.4684e-05	-0.905073	NotSig
AT5G44574		0.27997	0.403857	0.841538	1.46615	0.341914	1.15384	NA	NA	NotSig	0.285396	0.913704	2.10469	1.43167	0.59955	1.76818	0.437718	1.48825	NotSig	2.26577	1.65916	1.25808	0.623764	1.96247	0.940923	0.342185	-1.05149	NotSig
AT5G44575		0.315559	0.796591	3.89944	2.97454	0.556075	3.43699	0.00465141	2.48837	Up	0.64335	0.915425	4.85231	4.3031	0.779387	4.5777	0.0106446	2.47754	Up	6.96489	5.39021	5.56296	8.08514	6.17755	6.82405	0.832569	0.149356	NotSig
AT5G44578		1.92062	1.14283	1.05839	0.754342	1.53172	0.906365	NA	NA	NotSig	1.1747	0.208936	0.590661	0.982139	0.69182	0.7864	NA	NA	NotSig	2.33151	5.1219	1.49375	2.13954	3.72671	1.81664	0.205701	-1.03811	NotSig
AT5G44580		236.08	221.974	297.183	281.328	229.027	289.255	0.0733259	0.188028	NotSig	242.146	215.642	318.775	287.827	228.894	303.301	0.462676	0.325885	NotSig	161.546	195.066	176.641	214.302	178.306	195.471	0.514575	0.137049	NotSig
AT5G44582		4.54995	3.18514	14.749	14.6117	3.86755	14.6803	1.47792e-05	1.77216	Up	12.8231	12.2287	28.8087	18.8872	12.5259	23.848	0.140961	0.849711	NotSig	9.89477	7.55739	13.5997	14.6094	8.72608	14.1046	0.110569	0.699041	NotSig
AT5G45340	cytochrome P450, family 707, subfamily A, polypeptide 3	3.3934	3.53003	4.78612	6.04882	3.46172	5.41747	0.0860803	0.502077	NotSig	112.715	142.153	49.4771	35.5863	127.434	42.5317	4.55749e-09	-1.66268	Down	2.1317	1.9382	2.21963	2.00641	2.03495	2.11302	0.925584	0.0592736	NotSig
AT5G46060	Protein of unknown function, DUF599	0	0	0	0	0	0	NA	NA	NotSig	0	0	0.0904806	0	0	0.0452403	NA	NA	NotSig	0	0	0	0	0	0	NA	NA	NotSig
AT5G46710	PLATZ transcription factor family protein	4.4201	3.81594	5.45755	5.75172	4.11802	5.60464	0.454868	0.296578	NotSig	149.054	140.659	165.135	156.439	144.857	160.787	0.927925	0.0701031	NotSig	86.4723	79.8908	76.4861	74.9033	83.1816	75.6947	0.432313	-0.131518	NotSig
AT5G47020		11.7577	10.9204	12.309	12.3756	11.339	12.3423	0.886673	-0.0260293	NotSig	11.2823	12.1616	15.5577	15.2724	11.722	15.415	0.498214	0.314492	NotSig	64.1498	60.3458	46.7927	45.7464	62.2478	46.2696	0.000148038	-0.42355	NotSig
AT5G47650	nudix hydrolase homolog 2	17.8485	20.364	13.3125	12.5939	19.1062	12.9532	9.15914e-05	-0.709636	NotSig	24.1538	25.391	22.8371	23.5991	24.7724	23.2181	0.797328	-0.174285	NotSig	94.8202	91.0604	79.73	81.2585	92.9403	80.4942	0.169935	-0.202915	NotSig
AT5G48540	receptor-like protein kinase-related family protein	25.0575	25.762	21.3115	23.31	25.4098	22.3108	0.0636321	-0.333998	NotSig	83.7157	89.2831	122.798	113.863	86.4994	118.33	0.368324	0.37165	NotSig	155.955	151.209	130.137	113.85	153.582	121.994	0.0146135	-0.328353	NotSig
AT5G48850	Tetratricopeptide repeat (TPR)-like superfamily protein	2.43807	2.0622	1.11036	1.28838	2.25013	1.19937	0.0589791	-1.05236	NotSig	0.677815	0.28934	0.136327	0.272017	0.483577	0.204172	NA	NA	NotSig	1.76112	1.808	0.735495	0.493813	1.78456	0.614654	0.0389001	-1.53133	Down
AT5G49330	myb domain protein 111	0.682708	1.06687	1.10205	1.37049	0.874791	1.23627	0.677815	0.357884	NotSig	9.39517	11.4704	19.2072	13.5378	10.4328	16.3725	0.265784	0.571071	NotSig	49.0142	38.3565	28.2005	31.5618	43.6853	29.8811	0.00228802	-0.542253	NotSig
AT5G49900	Beta-glucosidase, GBA2 type family protein	2.19588	2.19668	7.21827	8.12834	2.19628	7.6733	8.87622e-19	1.6582	Up	21.6485	21.1884	38.052	40.3167	21.4184	39.1843	0.00555603	0.790492	NotSig	59.5209	59.881	42.7817	41.384	59.701	42.0828	1.04322e-05	-0.500413	NotSig
AT5G50335		15.192	10.5901	1.96152	1.04573	12.891	1.50363	4.12816e-17	-3.27791	Down	0.957921	0.851893	0	0.160178	0.904907	0.0800892	NA	NA	NotSig	0.345681	0	0.487236	0.0872351	0.17284	0.287236	NA	NA	NotSig
AT5G50720	HVA22 homologue E	4.12461	2.39643	5.96931	6.11992	3.26052	6.04462	0.136978	0.739085	NotSig	7.86404	3.98843	5.01123	8.51484	5.92624	6.76304	0.954901	0.106564	NotSig	15.3413	18.4523	7.68309	9.35966	16.8968	8.52137	0.00101595	-0.985055	NotSig
AT5G52300	CAP160 protein	0.093061	0.0251701	0.163172	0.127927	0.0591155	0.14555	NA	NA	NotSig	0.521754	0.658042	1.97953	1.97491	0.589898	1.97722	0.0112023	1.66583	Up	58.0768	50.1945	24.6325	29.7269	54.1357	27.1797	8.29502e-12	-0.988587	NotSig
AT5G52310	low-temperature-responsive protein 78 (LTI78) / desiccation-responsive protein 29A (RD29A)	77.7488	82.5891	391.826	402.412	80.169	397.119	3.90661e-191	2.16031	Up	1581.26	1947.95	2286.38	1755.69	1764.61	2021.04	0.87739	0.115957	NotSig	6435.18	5629.43	5069.07	5691.58	6032.3	5380.33	0.281107	-0.159494	NotSig
AT5G52660	Homeodomain-like superfamily protein	17.6764	17.6387	26.9015	27.2444	17.6576	27.073	0.000955805	0.46856	NotSig	48.2896	47.236	50.6208	51.4271	47.7628	51.0239	0.987496	0.0145338	NotSig	55.2338	51.5369	41.1738	40.464	53.3853	40.8189	0.00706954	-0.38268	NotSig
AT5G53990	UDP-Glycosyltransferase superfamily protein	0	0	0	0	0	0	NA	NA	NotSig	0	0	0	0	0	0	NA	NA	NotSig	0	0	0	0	0	0	NA	NA	NotSig
AT5G54060	UDP-glucose:flavonoid 3-o-glucosyltransferase	16.3163	12.4646	8.90793	10.5673	14.3904	9.7376	0.000451428	-0.709216	NotSig	1.9348	2.64436	0.512025	0.408665	2.28958	0.460345	0.000852651	-2.39392	Down	0.918686	0.348236	2.10635	1.70632	0.633461	1.90633	0.0150584	1.60144	Up
AT5G54585		33.5294	33.9201	37.4104	38.8926	33.7248	38.1515	0.898977	0.0304809	NotSig	22.116	16.055	21.3342	21.8409	19.0855	21.5875	0.926843	0.0965666	NotSig	115.135	113.09	122.999	135.692	114.113	129.345	0.250933	0.185491	NotSig
AT5G55050	GDSL-like Lipase/Acylhydrolase superfamily protein	10.195	12.9555	26.1044	29.6437	11.5753	27.874	1.54517e-12	1.12223	Up	40.2506	57.3901	51.7911	33.1008	48.8203	42.4459	0.690686	-0.280933	NotSig	25.6451	18.65	40.9796	32.7372	22.1475	36.8584	0.000107954	0.739742	NotSig
AT5G55180	O-Glycosyl hydrolases family 17 protein	3.34497	3.35078	7.72696	6.00928	3.34787	6.86812	0.001228	0.884649	NotSig	62.134	65.2635	87.7889	80.3303	63.6988	84.0596	0.469586	0.319799	NotSig	153.126	159.847	178.446	162.505	156.487	170.476	0.383719	0.127153	NotSig
AT5G55450	Bifunctional inhibitor/lipid-transfer protein/seed storage 2S albumin superfamily protein	13.7538	12.1943	25.2755	27.6159	12.9741	26.4457	9.64569e-06	0.879733	NotSig	7.04439	5.10906	15.131	27.8585	6.07672	21.4948	9.23593e-05	1.73858	Up	113.801	150.925	40.6311	41.6298	132.363	41.1304	5.76529e-27	-1.68308	Down
AT5G55720	Pectin lyase-like superfamily protein	0.0705228	0.152594	0	0	0.111558	0	NA	NA	NotSig	0	0	0.0361472	0	0	0.0180736	NA	NA	NotSig	0	0	0	0	0	0	NA	NA	NotSig
AT5G56160	Sec14p-like phosphatidylinositol transfer family protein	2.8325	3.33408	4.49537	3.02598	3.08329	3.76067	0.755696	0.132694	NotSig	5.3128	5.69435	6.34159	5.77059	5.50357	6.05609	0.9594	0.0577944	NotSig	3.2009	3.19921	3.21926	3.10487	3.20006	3.16206	0.976613	-0.013039	NotSig
AT5G56300	gibberellic acid methyltransferase 2	0.0691477	0	0.0692817	0.0271584	0.0345738	0.0482201	NA	NA	NotSig	0	0.112834	0.318982	0.106079	0.0564172	0.21253	NA	NA	NotSig	0	0	0.179264	0.0385147	0	0.108889	NA	NA	NotSig
AT5G57110	autoinhibited Ca2+ -ATPase, isoform 8	1.2439	1.12633	7.77593	7.65758	1.18512	7.71675	6.4147e-39	2.55328	Up	48.4187	48.965	118.492	129.79	48.6919	124.141	1.39211e-07	1.26914	Up	375.834	360.513	356.116	358.502	368.173	357.309	0.804592	-0.0387137	NotSig
AT5G57220	cytochrome P450, family 81, subfamily F, polypeptide 2	1.95941	1.90162	6.20721	5.61339	1.93052	5.9103	2.0048e-07	1.46425	Up	12.2193	13.9805	5.43513	5.51086	13.0999	5.473	4.77487e-05	-1.33983	Down	27.6973	24.9214	20.558	19.0991	26.3093	19.8285	0.017766	-0.403326	NotSig
AT5G57660	CONSTANS-like 5	188.711	212.422	148.16	151.031	200.567	149.596	1.19171e-10	-0.57124	NotSig	294.152	362.172	389.524	338.758	328.162	364.141	0.934073	0.0697875	NotSig	149.12	137.881	123.821	125.086	143.5	124.453	0.135805	-0.200803	NotSig
AT5G58070	temperature-induced lipocalin	108.993	146.009	297.064	307.455	127.501	302.26	2.58522e-06	1.09651	Up	512.422	638.637	686.633	609.891	575.53	648.262	0.904536	0.0912765	NotSig	1160.17	1030.54	690.812	734.156	1095.36	712.484	2.43684e-08	-0.615382	NotSig
AT5G58660	2-oxoglutarate (2OG) and Fe(II)-dependent oxygenase superfamily protein	0.0385766	0.375615	0.231908	0.363632	0.207096	0.29777	NA	NA	NotSig	0.47189	0.251795	0.514094	0.670708	0.361842	0.592401	NA	NA	NotSig	0.170289	0.201717	1.04009	0.687578	0.186003	0.863836	0.0423792	2.21728	Up
AT5G58670	phospholipase C1	37.8753	32.677	22.6779	21.7172	35.2761	22.1976	4.17183e-12	-0.817396	NotSig	36.3382	31.2052	37.9444	44.3292	33.7717	41.1368	0.735359	0.203324	NotSig	19.9492	18.9578	12.8383	11.5634	19.4535	12.2009	8.1203e-05	-0.668587	NotSig
AT5G58700	phosphatidylinositol-speciwc phospholipase C4	1.64944	1.96293	4.36767	3.75743	1.80618	4.06255	0.000861421	1.02029	Up	3.93928	4.58842	9.97616	8.55514	4.26385	9.26565	0.00582134	1.04001	Up	23.6376	21.513	16.8113	17.062	22.5753	16.9366	0.0132191	-0.409876	NotSig
AT5G58780	Undecaprenyl pyrophosphate synthetase family protein	0.182866	0.148378	0.045805	0.0718223	0.165622	0.0588136	NA	NA	NotSig	0.0466024	0	0	0.0467556	0.0233012	0.0233778	NA	NA	NotSig	0	0.191241	0.0474076	0	0.0956207	0.0237038	NA	NA	NotSig
AT5G59080		25.1753	26.9832	14.0199	13.4751	26.0792	13.7475	9.85433e-10	-1.07265	Down	11.817	14.2668	13.7441	12.5145	13.0419	13.1293	0.954215	-0.0704041	NotSig	3.68285	4.77585	4.79633	4.56544	4.22935	4.68088	0.808646	0.148674	NotSig
AT5G59660	Leucine-rich repeat protein kinase family protein	1.29989	1.15444	1.36073	1.55449	1.22717	1.45761	0.862815	0.10211	NotSig	0.237328	0.422118	0.735884	0.515901	0.329723	0.625892	0.578336	0.848119	NotSig	0.149876	0.527539	0.382262	0.410642	0.338708	0.396452	0.867398	0.223548	NotSig
AT5G60250	zinc finger (C3HC4-type RING finger) family protein	0.06848	0.296348	1.16642	1.21929	0.182414	1.19286	0.000281837	2.57874	Up	0.279229	0.22349	0.819005	0.910477	0.251359	0.864741	0.112057	1.69975	NotSig	0.201528	0.620677	1.82267	1.80543	0.411103	1.81405	0.00024101	2.13582	Up
AT5G62350	Plant invertase/pectin methylesterase inhibitor superfamily protein	275.051	348.877	374.011	385.208	311.964	379.61	0.332687	0.134653	NotSig	1048.18	1226.32	1538.54	1318.67	1137.25	1428.61	0.627923	0.248861	NotSig	342.718	333.642	271.489	223.471	338.18	247.48	0.000511894	-0.447132	NotSig
AT5G62360	Plant invertase/pectin methylesterase inhibitor superfamily protein	12.3205	11.2177	9.04441	9.77383	11.7691	9.40912	0.089635	-0.469712	NotSig	844.705	822.89	954.443	953.589	833.798	954.016	0.859621	0.113652	NotSig	97.2631	103.398	78.1757	67.8089	100.33	72.9923	0.0018375	-0.455378	NotSig
AT5G62960		2.45595	1.92124	2.00643	1.45432	2.1886	1.73037	0.377397	-0.495591	NotSig	1.69471	1.80856	1.35566	2.24128	1.75163	1.79847	0.984025	-0.0441024	NotSig	7.83912	11.3407	10.9708	7.70258	9.58989	9.33671	0.935602	-0.0370241	NotSig
AT5G66790	Protein kinase superfamily protein	5.2745	6.64868	17.3814	17.9793	5.96159	17.6803	3.62355e-18	1.42226	Up	13.8857	15.266	32.4916	26.3533	14.5759	29.4225	0.00303379	0.933547	NotSig	13.5107	13.8155	13.8748	10.7811	13.6631	12.3279	0.576771	-0.144655	NotSig
AT5G67060	basic helix-loop-helix (bHLH) DNA-binding superfamily protein	0	0.0956598	0.0442959	0	0.0478299	0.0221479	NA	NA	NotSig	0.0450669	0.0961889	0	0	0.0706279	0	NA	NA	NotSig	0	0	0.0458456	0	0	0.0229228	NA	NA	NotSig
AT5G67190	DREB and EAR motif protein 2	11.0925	10.0651	19.5392	17.4268	10.5788	18.483	0.0179236	0.654205	NotSig	18.6027	21.0201	23.9346	29.917	19.8114	26.9258	0.575287	0.361314	NotSig	2.36932	1.49685	5.38037	5.97914	1.93308	5.67976	0.00706188	1.56348	Up
