# Supplementary material for: An RNA helicase coordinates with iron signal regulators to alleviate chilling stress in Arabidopsis
Source: Nat Commun. 2025 Apr 29;16:3988. doi: 10.1038/s41467-025-59334-9 (PMC12037725; doi:10.1038/s41467-025-59334-9)
Supplement: Supplementary file 4 — Supplementary Data 2 [file 41467_2025_59334_MOESM4_ESM.xlsx]

## Sheet: Sheet1
Supplementary Data 2. Primers used in the experiments.
Gene ID	Primer Sequences (5’→3’)
Primers used for RT-qPCR
ILR3-QRT-F	CACAATCCAAGGTCCTGGTTTC
ILR3-QRT-R	GGATCCAGGTTCTTTGCTAGCTT
RD29A-QRT-F	CTTGTCGACGAGAAGCAAAGAA
RD29A-QRT-R	TCTTGATGGAGAATTCGTGTCC
RAB18-QRT-F	GAGTACGGAAATCCGATGGG
RAB18-QRT-R	CCACCTGATCCGTACCCTTG
RH24-QRT-F	GGAGACATGGGTAGAACTCAGAGTC
RH24-QRT-R	TTCTGGCTGGAGTTGTGTGATG
BTS-QRT-F	ACCATGTCGATCTCCGGCTG
BTS-QRT-R	CAAGAGAATATGTTTGCGCTACATT
Primers used for protein expression
MBP-RH24 -F	GGAAGGATTTCAGAATTCATGTCTAATCGCAAATTCGG
MBP-RH24-R	GGTCGACTCTAGAGGATCCATTATCCCAACCAGATCTTC
His-RH24-F	CTGGTGCCGCGCGGCAGCCATATGATGATGTCTAATCGCAAATTCGG
His-RH24-R	GAGCTCGAATTCGGATCCATTATCCCAACCAGATCTTC
His-RH7-F	CTGGTGCCGCGCGGCAGCCATATGATGCCTTCCCTAATGTTATC
His-RH7-R	GAGCTCGAATTCGGATCCATATCTCTGGCCTCTACCAC
Primers used for protoplast transformation
RH24-pUC19-Flag-F	CACGGGGGACGAGCTCGGTACCATGTCTAATCGCAAATTCGG
RH24-pUC19-Flag-R	CATGGTCTTTGTAGTCTTCGAAATTATCCCAACCAGATCTTC
BTS-5’-PUC-T7-F	CACGGGGGACGAGCTCGGTACCAAAATTTACAAGGATCGTATAATAC
BTS-T7-overlap-R	TCAACCCATTTGCTGTCCACCAGTCATGCTAGCCATGGATGAGGTTGAGCAGTCCGG
BTS-T7-overlap-F	CTGGTGGACAGCAAATGGGTTGAaaacaccaagaggtttcactcac
BTS-3’-PUC-T7-R	CATGGTCTTTGTAGTCTTCGAATGACATCAACAATAAGAAATAG
ILR3-5’-PUC-T7-F	CACGGGGGACGAGCTCGGTACCCGTAAAATGAATTAAAAATAAAC
ILR3-T7-overlap-R	TCAACCCATTTGCTGTCCACCAGTCATGCTAGCCATAGCAACAGGAGGACGAAGGAC
ILR3-T7-overlap-F	CTGGTGGACAGCAAATGGGTTGAtcaagaaaaatcatcaaccg
ILR3-3’-PUC-T7-R	CATGGTCTTTGTAGTCTTCGAATAACACAAACCAAGACCATT
Primers used for transient expression
RH24-pJL12-Flag-F	TCTGATCAAGAGACAGGATCCATGTCTAATCGCAAATTCGG
RH24-pJL12-Flag-R	GTAGTCAGCGGCCGCTCTAGAATTATCCCAACCAGATCTTC
RH24-pMD-T7-F	CGGGGGACTCTAGAggatccATGTCTAATCGCAAATTCGG
RH24-pMD-T7-R	GTCATTGAAGCCTCctcgagATTATCCCAACCAGATCTT
Primers used for BiFC
RH24-cYFP-F	CTTCGAATTCTGCAGTCGACATGTCTAATCGCAAATTCGG
RH24-cYFP-R	ACTCTAGATCAGGTGGATCCATTATCCCAACCAGATCTTC
cYFP-RH24-F	CGAGCTCAAGCTTCGAATTCATGTCTAATCGCAAATTCGG
cYFP-RH24-R	AGCTGCACGCTGCCCAGGATCCCGGGATTATCCCAACCAGATCTTC
BTS-nYFP-F	CTTCGAATTCTGCAGTCGACATGGCGACGCCGTTACCAGAT
BTS-nYFP-R	ACTCTAGATCAGGTGGATCCGGATGAGGTTGAGCAGTCCGG
ILR3-nYFP-F	CTTCGAATTCTGCAGTCGACATGGTGTCACCCGAAAACGCT
ILR3-nYFP-R	ACTCTAGATCAGGTGGATCCAGCAACAGGAGGACGAAGGAC
Primers used for split luciferase
BTS-nLUC-F	CGAGCTCGGTACCCGGGATCCATGGCGACGCCGTTACCAG
BTS-nLUC-R	CGCGTACGAGATCTGGTCGACGGATGAGGTTGAGCAGTCC
cLUC-RH24-F	CCGGGGCGGTACCCGGGGATCCATGTCTAATCGCAAATTCGG
cLUC-RH24-R	ACGAAAGCTCTGCAGGTCGACATTATCCCAACCAGATCTTCTC
ILR3-nLUC-F	CGAGCTCGGTACCCGGGATCCATGGTGTCACCCGAAAACGCT
ILR3-nLUC-R	CGCGTACGAGATCTGGTCGACAGCAACAGGAGGACGAAGGAC
Primers used for subcellular localization
BTS-pMD-mcherry-F	CGGGGGACTCTAGAGGATCCATGGCGACGCCGTTACCAG
BTS-pMD-mcherry-R	CGCCCTTGCTCACCATCTCGAGGGATGAGGTTGAGCAGTCC
ILR3-pSAT6-EYFP-F	CTCGAGCTCAAGCTTCGAATTCATGGTGTCACCCGAAAACGCT
ILR3-pSAT6-EYFP-R	TGCTCACCATCAGGATCCCGGGAGCAACAGGAGGACGAAGGAC
Primers used for knockout lines
RH7-LP	TTTTCGTAAGACAAACCGCAG
RH7-RP	CTTGTAATAAGGCAGCCATGG
RH24-LP	AATATCTTCATTGGCCATCCC
RH24-RP	GTTACCTCAAGGCCAAGAAGG
BTS-LP	GATTCTATGAGTGCGTTGTAG
BTS-RP	CAGCAGCTCAAAGAGATGATC
Primers used for RT-PCR
ILR3-F	TGCTGGAGTTGATGGCTCGGCTG
ILR3-R	CAACCTGTCCCGTCGCTGCTTCT
Primers used for point mutation
RH24-DAAD-F	GGTTCTTGATGCAGCAGATCGGATGTTTGACCTTGGCTTT
RH24-DAAD-R	CATCCGATCTGCTGCATCAAGAACCAAATAACTGGCTCT
Primers used for CRISPR/Cas9
RH24-Cas9-2F	ATTGTGCAGCATACACCTCCTCGT
RH24-Cas9-2R	AAACACGAGGAGGTGTATGCTGCA
RH24-Cas9-5F	ATTGTCCCTCCCTCGTCTCGCGG
RH24-Cas9-5R	AAACCCGCGAGACGAGGGAGGGA
Primers used for MBHA
MBHA-F	Cy5-CCUACGCCACCAGCUCCGUAGG-BHQ2
MBHA-R	GGAGCUGGUGGCGUAGG(U)20
Primers used for RNA duplex unwinding
37nt ssRNA-sequence	AUCAGACUCACAAAAUUAUUUCUAGAGGGAAACCGUU-biotin
84nt ssRNA-T7-F	TAATACGACTCACTATAGGG
84nt ssRNA-T7-R	CCATATGTATATCTCCTTCT
Primers used for complementation
RH24-Pro-PQB-F	AAAAGCAGGCTCAGGGGATCAATTATTAACTATATATATTG
RH24-CDS-PQB-R	AAGCTGGGTGCAGGGCGATATTATCCCAACCAGATCTTC
