# Supplementary material for: An RNA helicase coordinates with iron signal regulators to alleviate chilling stress in Arabidopsis
Source: Nat Commun. 2025 Apr 29;16:3988. doi: 10.1038/s41467-025-59334-9 (PMC12037725; doi:10.1038/s41467-025-59334-9)
Supplement: Supplementary file 5 — Supplementary Data 3 [file 41467_2025_59334_MOESM5_ESM.xlsx]

## Sheet: Sheet1
Supplementary Data 3. The differential expression genes (DEGs) of iron metabolism pathways in the plants under 4℃.
Gene ID	Gene Name	22℃-Col-0 rep1-FPKM	4℃-Col-0 rep1-FPKM	22℃-Col-0 rep2-FPKM	4℃-Col-0 rep2-FPKM	22℃-bts-2 rep1-FPKM	4℃-bts-2 rep1-FPKM	22℃-bts-2 rep2-FPKM	4℃-bts-2 rep2-FPKM
Iron transporter-related genes
AT5G67330	NRAMP4	52.632	21.3072	38.4239	12.5813	19.964	19.8444	16.9511	16.5553
AT4G16370	OPT3	123.872	73.7836	105.063	48.496	25.1772	48.6431	25.144	46.5565
AT1G09240	NAS3	0.162028	20.2043	2.01557	28.4034	112.979	78.6273	113.598	56.9441
AT1G56430	NAS4	12.2601	19.0298	9.54341	6.36987	3.47862	6.16555	3.06814	6.23655
Iron deficiency-induced transcription factors
AT3G19860	bHLH121	24.7427	20.9137	26.4172	21.0023	25.327	21.0533	26.846	20.4316
AT3G56970	bHLH38	16.4337	0.221538	10.9049	0.360463	0	0	0	0
AT3G56980	bHLH39	12.9737	0	8.28442	0.0649946	0	0.122146	0	0.0656074
AT2G41240	bHLH100	54.3433	0.0649238	18.3508	0.211274	0	0.132351	0	0.426533
AT5G04150	BHLH101	15.4072	0.279451	9.23148	0	0.137605	0.0712097	0.215765	0
AT2G28160	FIT1	1.55001	0.601318	1.80412	0.372724	2.79177	0.350235	2.3214	0.282179
AT3G12820	MYB10	0.796484	0.170261	1.19194	0.369374	1.34142	0.231392	1.53369	0.310714
AT3G47640	PYE	26.386	12.5572	18.4905	6.06842	5.74735	8.90212	3.35613	8.85794
AT5G54680	ILR3	60.499	57.366	68.5282	56.0222	89.4651	55.6857	93.0013	51.9914
Low-iron-inducible iron homeostasis genes
AT1G47400	IMA1	54.6197	5.37348	17.6804	0	0.211678	1.86221	0	1.76512
AT1G47395	IMA2	33.2157	6.33068	17.9162	1.31497	0	0.686462	0	1.17988
AT2G30766	IMA3	85.6552	5.13526	34.1085	8.9491	0	8.66658	0	8.01952
AT5G53450	ORG1	274.348	36.4108	192.172	29.1926	47.4992	41.7815	46.4148	42.5492
AT5G67370	CGLD27	223.003	86.1906	137.343	152.76	112.486	191.172	111.124	223.158
AT3G18290	BTS	104.766	26.8689	81.0219	18.3338	30.1576	33.0323	29.8902	28.5306
Low-iron-inducible ferric chelate reductase
AT1G01590	FRO1	0.119701	0	0.417977	0.0518113	1.19951	0.0730278	1.60423	0.156899
AT1G01580	FRO2	0.399352	4.57092	0.605494	3.02496	2.53987	2.69284	2.39598	2.68615
AT1G23020	FRO3	52.7071	5.24902	41.5151	1.42344	13.6244	1.11085	13.3261	1.26639
AT5G23980	FRO4	1.57108	0.223895	2.27275	0.267152	1.12454	0.0912848	1.34839	0.269671
AT5G49730	FRO6	142.611	7.5097	125.927	2.0365	68.0566	2.1172	64.4594	1.74953
AT5G49740	FRO7	91.0731	8.82404	89.9776	2.4895	109.328	1.99647	103.708	1.49479
Iron deficiency-induced genes
AT2G40750	WRKY54	37.1515	0.226675	59.9375	21.9244	28.1276	14.0938	29.3444	14.5197
AT2G31230	ERF15	20.1846	2.11653	18.6716	5.08813	33.6886	4.08145	30.9169	4.44711
AT5G13740	ZIF1	79.9757	17.4357	52.5928	10.832	12.6702	12.4672	13.0746	12.959
AT4G30190	AHA2	39.6147	45.7341	44.5775	50.0918	22.7611	42.11	23.5142	37.9759
Iron-storage genes
AT5G01600	FER1	3.42071	152.172	11.4158	218.506	1098.85	1239	1088.09	1201.97
AT3G56090	FER3	9.7338	372.105	11.9273	228.438	105.761	621.493	105.718	572.726
AT2G40300	FER4	6.48533	60.1911	14.9294	43.614	79.2888	81.5743	77.481	79.6023
Vacuolar iron transporter genes
AT1G21140	VTL1	0.168967	0.955153	0	0.121892	3.37531	0.286344	3.68738	0.676727
AT1G76800	VTL2	1.04399	12.862	1.73159	10.3368	12.3591	10.8808	13.871	11.0614
Iron deficiency-repressed genes
AT4G36060	bHLH11	0.309821	8.74224	0.811383	1.91575	7.39207	4.4104	6.95445	4.35108
AT4G08390	sAPX	19.6668	124.298	27.2365	195.247	56.5559	249.797	62.1322	262.517
AT4G04770	ABCI8	57.8708	219.297	100.034	281.783	223.798	260.133	222.064	247.655
AT5G47560	TDT	25.7077	147.076	24.3525	37.7515	49.1518	54.9593	47.8763	50.7449
AT1G58290	HEMA1	146.018	286.478	181.345	274.189	206.929	406.489	205.445	379.317
