# Supplementary material for: An RNA helicase coordinates with iron signal regulators to alleviate chilling stress in Arabidopsis
Source: Nat Commun. 2025 Apr 29;16:3988. doi: 10.1038/s41467-025-59334-9 (PMC12037725; doi:10.1038/s41467-025-59334-9)
Supplement: Supplementary file 8 — Source Data [file 41467_2025_59334_MOESM8_ESM.xlsx]

## Sheet: Fig.1
Source data Fig.1
	Fig.1C	Iron concentration								Fig.1E	Chlorophyll concentration
	sample	ppm	dry weight (g)	Iron concentration (μg/g DW)						sample	OD645	OD663	fresh weight (g)	Chlorophyll concentration (μg/mg FW)		Tukey's multiple comparisons test	Mean Diff.	95.00% CI of diff.	Significant?	Summary	Adjusted P Value
	Col-0-26℃-rep1	1.402	0.2	175.25						Col-0-10μMFe-22℃-rep1	1.565	2.093	0.647	0.751116		Col-0
	Col-0-26℃-rep2	1.495	0.2	186.875						Col-0-10μMFe-22℃-rep2	1.411	2.24	0.6	0.777548		22-10 vs. 22-100	-0.07916	-0.1282 to -0.03014	Yes	***	0.0005
	Col-0-26℃-rep3	1.473	0.2	184.125						Col-0-10μMFe-22℃-rep3	1.817	2.312	0.735	0.754743		22-10 vs. 22-300	0.0002583	-0.04876 to 0.04928	No	ns	>0.9999
	Col-0-22℃-rep1	1.704	0.2	213						Col-0-100μMFe-22℃-rep1	1.315	2.218	0.547	0.814026		22-10 vs. 8-10	0.0329	-0.01612 to 0.08192	No	ns	0.3326
	Col-0-22℃-rep2	1.641	0.2	205.125						Col-0-100μMFe-22℃-rep2	1.375	2.235	0.521	0.880651		22-10 vs. 8-100	-0.1017	-0.1507 to -0.05264	Yes	****	<0.0001
	Col-0-22℃-rep3	1.562	0.2	195.25						Col-0-100μMFe-22℃-rep3	1.283	2.207	0.53	0.826211		22-10 vs. 8-300	0.08274	0.03372 to 0.1318	Yes	***	0.0003
	Col-0-8℃-rep1	1.925	0.2	240.625						Col-0-300μMFe-22℃-rep1	0.998	2.046	0.476	0.771203		22-100 vs. 22-300	0.07942	0.03040 to 0.1284	Yes	***	0.0005
	Col-0-8℃-rep2	1.857	0.2	232.125						Col-0-300μMFe-22℃-rep2	1.013	2.086	0.501	0.745216		22-100 vs. 8-10	0.1121	0.06304 to 0.1611	Yes	****	<0.0001
	Col-0-8℃-rep3	1.885	0.2	235.625						Col-0-300μMFe-22℃-rep3	1.252	2.552	0.6	0.765561		22-100 vs. 8-100	-0.0225	-0.07153 to 0.02652	No	ns	0.7154
	bts-2-26℃-rep1	1.964	0.2	245.5						Col-0-10μMFe-8℃-rep1	1.184	2.155	0.552	0.749301		22-100 vs. 8-300	0.1619	0.1129 to 0.2109	Yes	****	<0.0001
	bts-2-26℃-rep2	2.043	0.2	255.375						Col-0-10μMFe-8℃-rep2	1.147	2.175	0.539	0.756421		22-300 vs. 8-10	0.03264	-0.01638 to 0.08166	No	ns	0.3408
	bts-2-26℃-rep3	2.152	0.2	269						Col-0-10μMFe-8℃-rep3	1.139	2.181	0.566	0.71832		22-300 vs. 8-100	-0.1019	-0.1509 to -0.05290	Yes	****	<0.0001
	bts-2-22℃-rep1	5.433	0.2	679.125						Col-0-100μMFe-8℃-rep1	1.131	2.047	0.456	0.864412		22-300 vs. 8-300	0.08248	0.03346 to 0.1315	Yes	***	0.0003
	bts-2-22℃-rep2	5.245	0.2	655.625						Col-0-100μMFe-8℃-rep2	1.335	2.234	0.528	0.853444		8-10 vs. 8-100	-0.1346	-0.1836 to -0.08555	Yes	****	<0.0001
	bts-2-22℃-rep3	4.982	0.2	622.75						Col-0-100μMFe-8℃-rep3	1.338	2.054	0.502	0.870031		8-10 vs. 8-300	0.04984	0.0008182 to 0.09886	Yes	*	0.0447
	bts-2-8℃-rep1	6.365	0.2	795.625						Col-0-300μMFe-8℃-rep1	0.854	1.902	0.48	0.679756		8-100 vs. 8-300	0.1844	0.1354 to 0.2334	Yes	****	<0.0001
	bts-2-8℃-rep2	6.101	0.2	762.625						Col-0-300μMFe-8℃-rep2	1.25	2.222	0.62	0.697417		Tukey's multiple comparisons test	Mean Diff.	95.00% CI of diff.	Significant?	Summary	Adjusted P Value
	bts-2-8℃-rep3	6.414	0.2	801.75						Col-0-300μMFe-8℃-rep3	0.968	2.037	0.548	0.657443		bts-2
										bts-2-10μMFe-22℃-rep1	0.8	1.81	0.48	0.641508		22-10 vs. 22-100	-0.01497	-0.06399 to 0.03405	No	ns	0.9307
	Tukey's multiple comparisons test	Mean Diff.	95.00% CI of diff.	Significant?	Summary	Adjusted P Value				bts-2-10μMFe-22℃-rep2	0.799	1.784	0.484	0.631468		22-10 vs. 22-300	0.09743	0.04841 to 0.1465	Yes	****	<0.0001
	Col-0									bts-2-10μMFe-22℃-rep3	0.835	1.87	0.502	0.637157		22-10 vs. 8-10	0.2842	0.2351 to 0.3332	Yes	****	<0.0001
	26℃ vs. 22℃	-22.33	-56.86 to 12.20	No	ns	0.236				bts-2-100μMFe-22℃-rep1	0.793	1.813	0.453	0.67714		22-10 vs. 8-100	0.4863	0.4373 to 0.5353	Yes	****	<0.0001
	26℃ vs. 8℃	-54.33	-88.86 to -19.80	Yes	**	0.0033				bts-2-100μMFe-22℃-rep2	0.827	1.862	0.484	0.656169		22-10 vs. 8-300	0.57	0.5210 to 0.6190	Yes	****	<0.0001
	22℃ vs. 8℃	-32	-66.53 to 2.530	No	ns	0.0703				bts-2-100μMFe-22℃-rep3	0.63	1.518	0.402	0.621734		22-100 vs. 22-300	0.1124	0.06338 to 0.1614	Yes	****	<0.0001
	bts-2									bts-2-300μMFe-22℃-rep1	0.738	1.738	0.524	0.552766		22-100 vs. 8-10	0.2991	0.2501 to 0.3481	Yes	****	<0.0001
	26℃ vs. 22℃	-396	-430.5 to -361.5	Yes	****	<0.0001				bts-2-300μMFe-22℃-rep2	0.696	1.621	0.533	0.509773		22-100 vs. 8-100	0.5013	0.4522 to 0.5503	Yes	****	<0.0001
	26℃ vs. 8℃	-530.3	-564.9 to -495.8	Yes	****	<0.0001				bts-2-300μMFe-22℃-rep3	0.476	1.118	0.336	0.555296		22-100 vs. 8-300	0.585	0.5359 to 0.6340	Yes	****	<0.0001
	22℃ vs. 8℃	-134.3	-168.9 to -99.80	Yes	****	<0.0001				bts-2-10μMFe-8℃-rep1	0.431	0.99	0.468	0.357028		22-300 vs. 8-10	0.1867	0.1377 to 0.2357	Yes	****	<0.0001
										bts-2-10μMFe-8℃-rep2	0.496	1.158	0.563	0.344212		22-300 vs. 8-100	0.3889	0.3398 to 0.4379	Yes	****	<0.0001
										bts-2-10μMFe-8℃-rep3	0.392	0.95	0.438	0.356064		22-300 vs. 8-300	0.4726	0.4235 to 0.5216	Yes	****	<0.0001
										bts-2-100μMFe-8℃-rep1	0.115	0.268	0.358	0.125397		8-10 vs. 8-100	0.2021	0.1531 to 0.2511	Yes	****	<0.0001
										bts-2-100μMFe-8℃-rep2	0.143	0.337	0.355	0.158095		8-10 vs. 8-300	0.2858	0.2368 to 0.3348	Yes	****	<0.0001
										bts-2-100μMFe-8℃-rep3	0.178	0.42	0.417	0.167631		8-100 vs. 8-300	0.0837	0.03468 to 0.1327	Yes	***	0.0003
										bts-2-300μMFe-8℃-rep1	0.055	0.116	0.3	0.0683047
										bts-2-300μMFe-8℃-rep2	0.059	0.127	0.38	0.0583889
										bts-2-300μMFe-8℃-rep3	0.081	0.19	0.432	0.0734236

## Sheet: Fig.2
Source data Fig.2
	Fig.2D	The length of primary root (cm)							Fig.2F	Chlorophyll concentration						Fig.2G	Iron concentration
		Col-0-Mock	bts-2-Mock	bts-r-Mock	Col-0-Ferrozine	bts-2-Ferrozine	bts-r-Ferrozine		sample	OD645	OD663	fresh weight (g)	Chlorophyll concentration (μg/mg FW)			sample	ppm	dry weight (g)	Iron concentration (μg/g DW)
	rep1	2.8	3.3	2.8	1.5	3.3	1.5		Col-0-Mock-rep1	0.832	1.843	0.3	1.05725			Col-0-rep1	1.751	0.2	218.875
	rep2	2.8	3	3.3	1.3	3.5	1.6		Col-0-Mock-rep2	0.873	1.887	0.3	1.09678			Col-0-rep2	1.456	0.2	182
	rep3	2.8	3.6	2.5	1.3	3.3	1.8		Col-0-Mock-rep3	0.714	1.983	0.3	1.01501			Col-0-rep3	1.529	0.2	191.125
	rep4	2.4	2.8	3.2	1.3	3.4	2		bts-2-Mock-rep1	0.773	1.687	0.3	0.975484			Col-0-rep4	1.654	0.2	206.75
	rep5	2.3	3	3.3	1.4	2.2	2		bts-2-Mock-rep2	0.822	1.728	0.3	1.01963			Col-0-rep5	1.686	0.2	210.75
	rep6	2.6	3.6	3	1.5	3.2	1.6		bts-2-Mock-rep3	0.77	1.729	0.3	0.984725			Col-0-rep6	1.499	0.2	187.375
	rep7	3.3	2.5	2.7	1.3	2.4	1.7		bts-r-Mock-rep1	0.813	1.974	0.3	1.07955			bts-2-rep1	5.338	0.2	667.25
	rep8	3.2	3	3.2	1.4	2.6	1.5		bts-r-Mock-rep2	0.858	1.878	0.3	1.08422			bts-2-rep2	5.393	0.2	674.125
	rep9	3.2	3	2.5	1.3	3	1.5		bts-r-Mock-rep3	0.762	1.895	0.3	1.02386			bts-2-rep3	4.88	0.2	610
	rep10	3.4	2.6	3.3	1.2	2.5	2		Col-0-Ferrozine-rep1	0.444	0.452	0.3	0.421579			bts-2-rep4	5.215	0.2	651.875
									Col-0-Ferrozine-rep2	0.375	0.473	0.3	0.380547			bts-2-rep5	5.043	0.2	630.375
	Tukey's multiple comparisons test	Mean Diff.	95.00% CI of diff.	Significant?	Summary	Adjusted P Value			Col-0-Ferrozine-rep3	0.464	0.562	0.3	0.464622			bts-2-rep6	4.807	0.2	600.875
	Mock								bts-2-Ferrozine-rep1	0.64	1.477	0.3	0.829182			bts-r-rep1	2.273	0.2	284.125
	Col-0 vs. bts-2	-0.16	-0.5205 to 0.2005	No	ns	0.5368			bts-2-Ferrozine-rep2	0.675	1.53	0.3	0.867075			bts-r-rep2	2.216	0.2	277
	Col-0 vs. bts-r	-0.1	-0.4605 to 0.2605	No	ns	0.7827			bts-2-Ferrozine-rep3	0.624	1.502	0.3	0.825069			bts-r-rep3	2.011	0.2	251.375
	bts-2 vs. bts-r	0.06	-0.3005 to 0.4205	No	ns	0.9153			bts-r-Ferrozine-rep1	0.413	0.574	0.3	0.433349			bts-r-rep4	2.073	0.2	259.125
	Ferrozine								bts-r-Ferrozine-rep2	0.358	0.672	0.3	0.422447			bts-r-rep5	2.106	0.2	263.25
	Col-0 vs. bts-2	-1.59	-1.950 to -1.230	Yes	****	<0.0001			bts-r-Ferrozine-rep3	0.362	0.686	0.3	0.428909			bts-r-rep6	1.975	0.2	246.875
	Col-0 vs. bts-r	-0.37	-0.7305 to -0.009515	Yes	*	0.043
	bts-2 vs. bts-r	1.22	0.8595 to 1.580	Yes	****	<0.0001			Tukey's multiple comparisons test	Mean Diff.	95.00% CI of diff.	Significant?	Summary	Adjusted P Value		Tukey's multiple comparisons test	Mean Diff.	95.00% CI of diff.	Significant?	Summary	Adjusted P Value
									Mock							Col-0 vs. bts-2	-439.5	-471.0 to -408.0	Yes	****	<0.0001
									Col-0 vs. bts-2	0.06307	-0.006504 to 0.1326	No	ns	0.0798		Col-0 vs. bts-r	-64.67	-96.15 to -33.18	Yes	***	0.0002
									Col-0 vs. bts-r	-0.006197	-0.07577 to 0.06337	No	ns	0.9931		bts-2 vs. bts-r	374.8	343.3 to 406.3	Yes	****	<0.0001
									bts-2 vs. bts-r	-0.06927	-0.1388 to 0.0003063	No	ns	0.0511
									Ferrozine
									Col-0 vs. bts-2	-0.4182	-0.4878 to -0.3486	Yes	****	<0.0001
									Col-0 vs. bts-r	-0.005986	-0.07556 to 0.06359	No	ns	0.9937
									bts-2 vs. bts-r	0.4122	0.3426 to 0.4818	Yes	****	<0.0001

## Sheet: Fig.4
Source data Fig.4
	Fig.4B	The intensity of the fluorescence (arb. units)										Fig.4C							Fig.4D
		dsRNA+MBP			dsRNA+MBP-RH24DAAD			dsRNA+MBP-RH24
	min	rep1	rep2	rep3	rep1	rep2	rep3	rep1	rep2	rep3
	0	324.5	334.5	324.5	335.2	325.5	332.4	323.8	338.5	321.5
	5	323.3	336	325.7	312.5	310.3	328.5	259.7	249.1	246.3
	10	318	327	321	310.9	305	313.3	210.7	216.1	205.3
	15	328.5	315.7	322	297	313.5	304	190.2	183.5	180.5
	20	312.2	326	316.4	314	310	298	168.7	173.2	163.8
	25	312.5	320.3	318.4	293	310.6	307	156.2	154	162.5
	30	314	327.7	319.5	291	315	303.2	155.4	148.2	150
	35	312.7	321.5	318	298	303.5	315.4	150.7	152.5	145.7
	40	312	320.5	325.2	297.7	307	312	142.8	147.2	151.2
	45	314.5	311.5	318.5	298.5	315	305.2	142.5	145	149.5
	50	312.6	321	316.2	298.6	307.7	315	144.3	149.7	140
	55	311.2	317.4	310	310.8	312	299	143.8	147.5	140.4
	60	321.2	309	314.8	298.5	309.6	301.2	140.8	146.6	142.4
	Fig.4E	The absorbance at 338 nm
		RH24+RNA			RH24-RNA			RH24DAAD+RNA
	min	rep1	rep2	rep3	rep1	rep2	rep3	rep1	rep2	rep3
	0	1.3714	1.3565	1.3421	1.3128	1.3928	1.3641	1.3203	1.3468	1.3604
	1	1.345	1.3247	1.367	1.3262	1.3613	1.3582	1.3239	1.3544	1.328
	2	1.3488	1.302	1.2931	1.3436	1.3204	1.3614	1.3129	1.32	1.3
	3	1.2952	1.2433	1.275	1.3099	1.3326	1.3489	1.3133	1.3082	1.2804
	4	1.254	1.2014	1.2251	1.3278	1.3071	1.3453	1.329	1.2955	1.286
	5	1.1907	1.1644	1.1525	1.3209	1.291	1.319	1.3066	1.2832	1.276		Fig.4F
	6	1.1531	1.0929	1.1226	1.3146	1.2877	1.2727	1.2944	1.272	1.2538
	7	1.0532	1.047	1.0985	1.2882	1.276	1.2987	1.282	1.2798	1.2595
	8	0.9927	0.9853	0.9447	1.2624	1.2542	1.2993	1.2722	1.2637	1.2545
	9	0.8753	0.8569	0.9106	1.2432	1.2886	1.2609	1.2951	1.2651	1.2743
	10	0.7528	0.7787	0.7215	1.28	1.2304	1.2432	1.2732	1.2503	1.2708
	11	0.6206	0.6028	0.6558	1.2513	1.2244	1.2656	1.2575	1.2706	1.2525
	12	0.5387	0.5215	0.5649	1.2366	1.26	1.2466	1.2511	1.2749	1.246
	13	0.449	0.4831	0.4677	1.2855	1.2452	1.229	1.256	1.2848	1.2479
	14	0.4027	0.3879	0.3734	1.2555	1.261	1.2444	1.2399	1.2642	1.284
	15	0.3291	0.3017	0.3452	1.2178	1.247	1.26	1.2233	1.277	1.245
	16	0.3088	0.2857	0.2835	1.213	1.2032	1.2435	1.224	1.2638	1.249
	17	0.2915	0.2494	0.2681	1.2218	1.207	1.2481	1.2238	1.252	1.244
	18	0.2667	0.226	0.2456	1.2057	1.1859	1.2432	1.236	1.2088	1.2625
	19	0.2512	0.2311	0.2311	1.1884	1.2049	1.2333	1.2411	1.2562	1.2041
	20	0.241	0.2207	0.2305	1.1677	1.1889	1.2243	1.2165	1.1931	1.25
	21	0.225	0.2404	0.2109	1.1837	1.1644	1.17	1.1813	1.2158	1.2098			The transciption level of RH24
	22	0.2309	0.2043	0.221	1.1671	1.1514	1.1853	1.1827	1.209	1.2291			Original Cq result
	23	0.2109	0.2005	0.2315	1.166	1.1882	1.1583	1.1991	1.1894	1.1587				RH24			Actin
	24	0.2211	0.2005	0.2342	1.1473	1.176	1.195	1.2092	1.1517	1.1867			sample	rep1	rep2	rep3	rep1	rep2	rep3
	25	0.2309	0.2104	0.201	1.1397	1.1853	1.1604	1.1752	1.2021	1.1887			DMSO-4℃	21.1667	21.2353	21.2374	17.9767	18.0629	18.0108
													DMSO-22℃	21.4498	21.4284	21.4556	17.8384	17.8528	17.7124
													DMSO-26℃	23.1821	23.1518	23.2475	19.5814	19.4992	19.7128
													CHX-4℃	22.9799	23.0201	23.0101	20.8113	20.9205	20.8441
													CHX-22℃	21.442	21.6257	21.7258	19.1827	19.3208	19.1713
													CHX-26℃	21.217	21.2825	21.4174	18.6632	18.786	18.8754
													The protein level of RH24
													Relative band density
														DMSO-4℃	DMSO-22℃	DMSO-26℃	CHX-4℃	CHX-22℃	CHX-26℃
													rep1	1	0.39	0.21	0.95	0.3	0.08
													rep2	1	0.47	0.34	0.85	0.5	0.15
													rep3	1	0.45	0.2	0.88	0.35	0.1
													Tukey's multiple comparisons test	Mean Diff.	95.00% CI of diff.	Significant?	Summary	Adjusted P Value
													DMSO
													4℃ vs. 22℃	0.5633	0.4296 to 0.6970	Yes	****	<0.0001
													4℃ vs. 26℃	0.75	0.6163 to 0.8837	Yes	****	<0.0001
													22℃ vs. 26℃	0.1867	0.05298 to 0.3204	Yes	**	0.0076
													CHX
													4℃ vs. 22℃	0.51	0.3763 to 0.6437	Yes	****	<0.0001
													4℃ vs. 26℃	0.7833	0.6496 to 0.9170	Yes	****	<0.0001
													22℃ vs. 26℃	0.2733	0.1396 to 0.4070	Yes	***	0.0004

## Sheet: Fig.5
Source data Fig.5
	Fig.5B	The original length of hypocotyl (cm)																							Fig.5D	Chlorophyll concentration
		22℃										4℃														22℃-100μMFe																		22℃-300μMFe
		100 μMFe					300 μMFe					100 μMFe					300 μMFe									Col-0			rh24-1			rh24-2			RH24-OX-3			RH24-OX-10			RH24-OX-18			Col-0			rh24-1
		Col-0	rh24-1	rh24-2	RH24-ox-3	RH24-ox-10	Col-0	rh24-1	rh24-2	RH24-ox-3	RH24-ox-10	Col-0	rh24-1	rh24-2	RH24-ox-3	RH24-ox-10	Col-0	rh24-1	rh24-2	RH24-ox-3	RH24-ox-10					rep1	rep2	rep3	rep1	rep2	rep3	rep1	rep2	rep3	rep1	rep2	rep3	rep1	rep2	rep3	rep1	rep2	rep3	rep1	rep2	rep3	rep1	rep2	rep3
	rep1	2.1	2.1	2.2	2.1	2.1	2.1	2.1	2.1	2	2.2	1.3	1.6	1.6	1	1.1	1.1	1.3	1.4	0.65	0.4				OD645	0.858	0.911	0.828	1.126	1.002	1.041	1.011	0.958	0.902	0.928	1.033	0.82	0.82	0.482	0.777	0.999	0.985	0.95	0.455	0.452	0.576	0.893	0.778	1.059
	rep2	2.2	2.2	2	2.1	2	2.2	2	2	2	2.1	1.3	1.6	1.6	1.1	1	1	1.3	1.4	0.5	0.5				OD663	1.944	2.013	1.887	2.196	2.113	2.139	2.11	2.053	2.004	2.045	2.14	1.85	1.79	1.107	1.897	1.981	1.936	1.98	1.141	1.131	1.4717	1.985	1.491	2.067
	rep3	2.2	2.1	2	2.2	2.1	2.1	2.1	2.2	2.2	2.1	1.2	1.5	1.6	1.1	1	1.1	1.35	1.3	0.5	0.5				fresh weight (g)	0.38	0.395	0.358	0.448	0.414	0.432	0.43	0.409	0.38	0.397	0.427	0.35	0.36	0.21	0.348	0.421	0.4	0.387	0.24	0.245	0.32	0.42	0.331	0.449
	rep4	2	2.1	2.1	2.1	2.1	2.2	2.2	2.1	2.1	2.1	1.2	1.6	1.7	1	0.9	1.1	1.3	1.3	0.5	0.5				Chlorophyll concentration (μg/mg FW)	0.869948	0.878198	0.893589	0.904561	0.901938	0.887519	0.872063	0.879327	0.906152	0.888951	0.894299	0.900866	0.862425	0.890054	0.891844	0.860256	0.889261	0.909935	0.767375	0.745944	0.735445	0.811862	0.839522	0.849142
	rep5	2.2	2.1	2.1	2.2	2.1	2.2	2	2.1	2.1	2.1	1.3	1.5	1.5	0.9	0.9	1.1	1.4	1.3	0.3	0.3
																										4℃-100μMFe																		4℃-300μMFe
	Tukey's multiple comparisons test	Mean Diff.	95.00% CI of diff.	Significant?	Summary	Adjusted P Value				Tukey's multiple comparisons test	Mean Diff.	95.00% CI of diff.	Significant?	Summary	Adjusted P Value											Col-0			rh24-1			rh24-2			RH24-OX-3			RH24-OX-10			RH24-OX-18			Col-0			rh24-1
	22℃									4℃																rep1	rep2	rep3	rep1	rep2	rep3	rep1	rep2	rep3	rep1	rep2	rep3	rep1	rep2	rep3	rep1	rep2	rep3	rep1	rep2	rep3	rep1	rep2	rep3
	Col-0-100 vs. rh24-1-100	0.9346	-8.830 to 10.70	No	ns	>0.9999				Col-0-100 vs. rh24-1-100	-23.81	-33.57 to -14.05	Yes	****	<0.0001										OD645	1.073	1.04	0.902	0.706	0.616	0.662	1.083	1.113	1.12	0.929	1.152	0.911	0.829	1.011	0.84	0.897	0.806	0.833	0.147	0.105	0.245	0.223	0.303	0.395
	Col-0-100 vs. rh24-2-100	2.804	-6.961 to 12.57	No	ns	0.9948				Col-0-100 vs. rh24-2-100	-26.98	-36.75 to -17.22	Yes	****	<0.0001										OD663	2.197	2.178	1.895	1.502	1.329	1.477	2.21	2.074	2.184	1.989	2.374	1.883	1.7	2.11	1.898	2.032	1.842	1.939	0.3	0.208	0.506	0.55	0.769	0.9879
	Col-0-100 vs. RH24-ox-3-100	-8e-06	-9.764 to 9.764	No	ns	>0.9999				Col-0-100 vs. RH24-ox-3-100	19.05	9.283 to 28.81	Yes	****	<0.0001										fresh weight (g)	0.447	0.449	0.374	0.291	0.259	0.271	0.443	0.416	0.458	0.394	0.464	0.362	0.336	0.412	0.352	0.388	0.346	0.369	0.12	0.1	0.23	0.133	0.204	0.254
	Col-0-100 vs. RH24-ox-10-100	2.804	-6.961 to 12.57	No	ns	0.9948				Col-0-100 vs. RH24-ox-10-100	22.22	12.46 to 31.99	Yes	****	<0.0001										Chlorophyll concentration (μg/mg FW)	0.882707	0.860457	0.897228	0.907761	0.895641	0.934385	0.89762	0.944194	0.880044	0.884793	0.91562	0.929346	0.907899	0.910162	0.918253	0.890663	0.901209	0.881044	0.449802	0.380485	0.393233	0.673095	0.60482	0.628628
	Col-0-100 vs. Col-0-300	-0.9346	-10.70 to 8.830	No	ns	>0.9999				Col-0-100 vs. Col-0-300	14.29	4.521 to 24.05	Yes	***	0.0003
	Col-0-100 vs. rh24-1-300	2.804	-6.961 to 12.57	No	ns	0.9948				Col-0-100 vs. rh24-1-300	-5.556	-15.32 to 4.209	No	ns	0.7005										Tukey's multiple comparisons test	Mean Diff.	95.00% CI of diff.	Significant?	Summary	Adjusted P Value			Tukey's multiple comparisons test	Mean Diff.	95.00% CI of diff.	Significant?	Summary	Adjusted P Value			Tukey's multiple comparisons test	Mean Diff.	95.00% CI of diff.	Significant?	Summary	Adjusted P Value			Tukey's multiple comparisons test
	Col-0-100 vs. rh24-2-300	1.869	-7.895 to 11.63	No	ns	0.9998				Col-0-100 vs. rh24-2-300	-6.349	-16.11 to 3.415	No	ns	0.5219										22-100								22-300								4-100								4-300
	Col-0-100 vs. RH24-ox-3-300	2.804	-6.961 to 12.57	No	ns	0.9948				Col-0-100 vs. RH24-ox-3-300	61.11	51.35 to 70.88	Yes	****	<0.0001										Col-0 vs. rh24-1	-0.01743	-0.06644 to 0.03159	No	ns	0.8963			Col-0 vs. rh24-1	-0.08392	-0.1329 to -0.03491	Yes	****	<0.0001			Col-0 vs. rh24-1	-0.03247	-0.08148 to 0.01655	No	ns	0.3766			Col-0 vs. rh24-1
	Col-0-100 vs. RH24-ox-10-300	0.9346	-8.830 to 10.70	No	ns	>0.9999				Col-0-100 vs. RH24-ox-10-300	65.08	55.32 to 74.84	Yes	****	<0.0001										Col-0 vs. rh24-2	-0.005269	-0.05428 to 0.04375	No	ns	0.9995			Col-0 vs. rh24-2	-0.06942	-0.1184 to -0.02041	Yes	**	0.0015			Col-0 vs. rh24-2	-0.02716	-0.07617 to 0.02186	No	ns	0.5742			Col-0 vs. rh24-2
	rh24-1-100 vs. rh24-2-100	1.869	-7.895 to 11.63	No	ns	0.9998				rh24-1-100 vs. rh24-2-100	-3.175	-12.94 to 6.590	No	ns	0.9873										Col-0 vs. RH24-OX-3	-0.01413	-0.06314 to 0.03489	No	ns	0.9551			Col-0 vs. RH24-OX-3	-0.00453	-0.05354 to 0.04448	No	ns	0.9998			Col-0 vs. RH24-OX-3	-0.02979	-0.07880 to 0.01923	No	ns	0.4731			Col-0 vs. RH24-OX-3
	rh24-1-100 vs. RH24-ox-3-100	-0.9346	-10.70 to 8.830	No	ns	>0.9999				rh24-1-100 vs. RH24-ox-3-100	42.86	33.09 to 52.62	Yes	****	<0.0001										Col-0 vs. RH24-OX-10	-0.0008627	-0.04988 to 0.04815	No	ns	>0.9999			Col-0 vs. RH24-OX-10	0.009827	-0.03919 to 0.05884	No	ns	0.9909			Col-0 vs. RH24-OX-10	-0.03197	-0.08099 to 0.01704	No	ns	0.3936			Col-0 vs. RH24-OX-10
	rh24-1-100 vs. RH24-ox-10-100	1.869	-7.895 to 11.63	No	ns	0.9998				rh24-1-100 vs. RH24-ox-10-100	46.03	36.27 to 55.80	Yes	****	<0.0001										Col-0 vs. RH24-OX-18	-0.005906	-0.05492 to 0.04311	No	ns	0.9992			Col-0 vs. RH24-OX-18	0.03587	-0.01315 to 0.08488	No	ns	0.2697			Col-0 vs. RH24-OX-18	-0.01084	-0.05986 to 0.03817	No	ns	0.9858			Col-0 vs. RH24-OX-18
	rh24-1-100 vs. Col-0-300	-1.869	-11.63 to 7.895	No	ns	0.9998				rh24-1-100 vs. Col-0-300	38.1	28.33 to 47.86	Yes	****	<0.0001										rh24-1 vs. rh24-2	0.01216	-0.03686 to 0.06117	No	ns	0.9764			rh24-1 vs. rh24-2	0.0145	-0.03451 to 0.06352	No	ns	0.95			rh24-1 vs. rh24-2	0.00531	-0.04371 to 0.05432	No	ns	0.9995			rh24-1 vs. rh24-2
	rh24-1-100 vs. rh24-1-300	1.869	-7.895 to 11.63	No	ns	0.9998				rh24-1-100 vs. rh24-1-300	18.25	8.490 to 28.02	Yes	****	<0.0001										rh24-1 vs. RH24-OX-3	0.003301	-0.04571 to 0.05232	No	ns	>0.9999			rh24-1 vs. RH24-OX-3	0.07939	0.03038 to 0.1284	Yes	***	0.0002			rh24-1 vs. RH24-OX-3	0.002676	-0.04634 to 0.05169	No	ns	>0.9999			rh24-1 vs. RH24-OX-3
	rh24-1-100 vs. rh24-2-300	0.9346	-8.830 to 10.70	No	ns	>0.9999				rh24-1-100 vs. rh24-2-300	17.46	7.696 to 27.22	Yes	****	<0.0001										rh24-1 vs. RH24-OX-10	0.01657	-0.03245 to 0.06558	No	ns	0.9147			rh24-1 vs. RH24-OX-10	0.09375	0.04473 to 0.1428	Yes	****	<0.0001			rh24-1 vs. RH24-OX-10	0.000491	-0.04852 to 0.04951	No	ns	>0.9999			rh24-1 vs. RH24-OX-10
	rh24-1-100 vs. RH24-ox-3-300	1.869	-7.895 to 11.63	No	ns	0.9998				rh24-1-100 vs. RH24-ox-3-300	84.92	75.16 to 94.68	Yes	****	<0.0001										rh24-1 vs. RH24-OX-18	0.01152	-0.03749 to 0.06054	No	ns	0.9813			rh24-1 vs. RH24-OX-18	0.1198	0.07078 to 0.1688	Yes	****	<0.0001			rh24-1 vs. RH24-OX-18	0.02162	-0.02739 to 0.07064	No	ns	0.7785			rh24-1 vs. RH24-OX-18
	rh24-1-100 vs. RH24-ox-10-300	0	-9.764 to 9.764	No	ns	>0.9999				rh24-1-100 vs. RH24-ox-10-300	88.89	79.12 to 98.65	Yes	****	<0.0001										rh24-2 vs. RH24-OX-3	-0.008858	-0.05787 to 0.04016	No	ns	0.9944			rh24-2 vs. RH24-OX-3	0.06489	0.01588 to 0.1139	Yes	**	0.0035			rh24-2 vs. RH24-OX-3	-0.002634	-0.05165 to 0.04638	No	ns	>0.9999			rh24-2 vs. RH24-OX-3
	rh24-2-100 vs. RH24-ox-3-100	-2.804	-12.57 to 6.961	No	ns	0.9948				rh24-2-100 vs. RH24-ox-3-100	46.03	36.27 to 55.80	Yes	****	<0.0001										rh24-2 vs. RH24-OX-10	0.004406	-0.04461 to 0.05342	No	ns	0.9998			rh24-2 vs. RH24-OX-10	0.07925	0.03023 to 0.1283	Yes	***	0.0002			rh24-2 vs. RH24-OX-10	-0.004819	-0.05383 to 0.04420	No	ns	0.9997			rh24-2 vs. RH24-OX-10
	rh24-2-100 vs. RH24-ox-10-100	-8e-06	-9.764 to 9.764	No	ns	>0.9999				rh24-2-100 vs. RH24-ox-10-100	49.21	39.44 to 58.97	Yes	****	<0.0001										rh24-2 vs. RH24-OX-18	-0.0006367	-0.04965 to 0.04838	No	ns	>0.9999			rh24-2 vs. RH24-OX-18	0.1053	0.05627 to 0.1543	Yes	****	<0.0001			rh24-2 vs. RH24-OX-18	0.01631	-0.03270 to 0.06533	No	ns	0.9196			rh24-2 vs. RH24-OX-18
	rh24-2-100 vs. Col-0-300	-3.738	-13.50 to 6.026	No	ns	0.9622				rh24-2-100 vs. Col-0-300	41.27	31.51 to 51.03	Yes	****	<0.0001										RH24-OX-3 vs. RH24-OX-10	0.01326	-0.03575 to 0.06228	No	ns	0.9656			RH24-OX-3 vs. RH24-OX-10	0.01436	-0.03466 to 0.06337	No	ns	0.952			RH24-OX-3 vs. RH24-OX-10	-0.002185	-0.05120 to 0.04683	No	ns	>0.9999			RH24-OX-3 vs. RH24-OX-10
	rh24-2-100 vs. rh24-1-300	0	-9.764 to 9.764	No	ns	>0.9999				rh24-2-100 vs. rh24-1-300	21.43	11.66 to 31.19	Yes	****	<0.0001										RH24-OX-3 vs. RH24-OX-18	0.008221	-0.04079 to 0.05724	No	ns	0.996			RH24-OX-3 vs. RH24-OX-18	0.0404	-0.008616 to 0.08941	No	ns	0.1612			RH24-OX-3 vs. RH24-OX-18	0.01895	-0.03007 to 0.06796	No	ns	0.8589			RH24-OX-3 vs. RH24-OX-18
	rh24-2-100 vs. rh24-2-300	-0.9346	-10.70 to 8.830	No	ns	>0.9999				rh24-2-100 vs. rh24-2-300	20.63	10.87 to 30.40	Yes	****	<0.0001										RH24-OX-10 vs. RH24-OX-18	-0.005043	-0.05406 to 0.04397	No	ns	0.9996			RH24-OX-10 vs. RH24-OX-18	0.02604	-0.02297 to 0.07506	No	ns	0.6173			RH24-OX-10 vs. RH24-OX-18	0.02113	-0.02788 to 0.07015	No	ns	0.7945			RH24-OX-10 vs. RH24-OX-18
	rh24-2-100 vs. RH24-ox-3-300	0	-9.764 to 9.764	No	ns	>0.9999				rh24-2-100 vs. RH24-ox-3-300	88.1	78.33 to 97.86	Yes	****	<0.0001
	rh24-2-100 vs. RH24-ox-10-300	-1.869	-11.63 to 7.895	No	ns	0.9998				rh24-2-100 vs. RH24-ox-10-300	92.06	82.30 to 101.8	Yes	****	<0.0001
	RH24-ox-3-100 vs. RH24-ox-10-100	2.804	-6.961 to 12.57	No	ns	0.9948				RH24-ox-3-100 vs. RH24-ox-10-100	3.175	-6.590 to 12.94	No	ns	0.9873
	RH24-ox-3-100 vs. Col-0-300	-0.9346	-10.70 to 8.830	No	ns	>0.9999				RH24-ox-3-100 vs. Col-0-300	-4.762	-14.53 to 5.002	No	ns	0.8503										Fig.5E	Iron concentration				Tukey's multiple comparisons test	Mean Diff.	95.00% CI of diff.	Significant?	Summary	Adjusted P Value			Fig.5G	The length of primary root (cm)
	RH24-ox-3-100 vs. rh24-1-300	2.804	-6.961 to 12.57	No	ns	0.9948				RH24-ox-3-100 vs. rh24-1-300	-24.6	-34.37 to -14.84	Yes	****	<0.0001										sample	ppm	dry weight (g)	Iron concentration (μg/g DW)		Col-0 vs. bts-2	-456	-475.8 to -436.2	Yes	****	<0.0001				Mock					Ferrozine
	RH24-ox-3-100 vs. rh24-2-300	1.869	-7.895 to 11.63	No	ns	0.9998				RH24-ox-3-100 vs. rh24-2-300	-25.4	-35.16 to -15.63	Yes	****	<0.0001										Col-0-rep1	1.561	0.2	195.125		Col-0 vs. rh24-1	40.33	20.52 to 60.14	Yes	****	<0.0001				Col-0	bts-2	rh24-1/bts-2	Cas9 RH24#5-22	Cas9 RH24#5-63	Col-0	bts-2	rh24-1/bts-2	Cas9 RH24#5-22	Cas9 RH24#5-63
	RH24-ox-3-100 vs. RH24-ox-3-300	2.804	-6.961 to 12.57	No	ns	0.9948				RH24-ox-3-100 vs. RH24-ox-3-300	42.06	32.30 to 51.83	Yes	****	<0.0001										Col-0-rep2	1.615	0.2	201.875		Col-0 vs. rh24-2	43.17	23.36 to 62.98	Yes	****	<0.0001			rep1	9.8	7.6	8.4	8.8	9.1	3.1	7.1	4.3	4	4.1
	RH24-ox-3-100 vs. RH24-ox-10-300	0.9346	-8.830 to 10.70	No	ns	>0.9999				RH24-ox-3-100 vs. RH24-ox-10-300	46.03	36.27 to 55.80	Yes	****	<0.0001										Col-0-rep3	1.682	0.2	210.25		Col-0 vs. rh24-1/bts-2	-57	-76.81 to -37.19	Yes	****	<0.0001			rep2	8.8	9.2	9.8	9.8	9.3	2.8	7.1	4.8	4	4.1
	RH24-ox-10-100 vs. Col-0-300	-3.738	-13.50 to 6.026	No	ns	0.9622				RH24-ox-10-100 vs. Col-0-300	-7.937	-17.70 to 1.828	No	ns	0.2145										Col-0-rep4	1.672	0.2	209		bts-2 vs. rh24-1	496.3	476.5 to 516.1	Yes	****	<0.0001			rep3	9.1	8.3	8.6	9.3	9.8	3.2	7.6	4.1	3.8	5.5
	RH24-ox-10-100 vs. rh24-1-300	8e-06	-9.764 to 9.764	No	ns	>0.9999				RH24-ox-10-100 vs. rh24-1-300	-27.78	-37.54 to -18.01	Yes	****	<0.0001										Col-0-rep5	1.574	0.2	196.75		bts-2 vs. rh24-2	499.2	479.4 to 519.0	Yes	****	<0.0001			rep4	8.7	8.2	9.4	8.6	9.1	3	7.2	4.2	4.4	5.1
	RH24-ox-10-100 vs. rh24-2-300	-0.9346	-10.70 to 8.830	No	ns	>0.9999				RH24-ox-10-100 vs. rh24-2-300	-28.57	-38.34 to -18.81	Yes	****	<0.0001										Col-0-rep6	1.659	0.2	207.375		bts-2 vs. rh24-1/bts-2	399	379.2 to 418.8	Yes	****	<0.0001
	RH24-ox-10-100 vs. RH24-ox-3-300	8e-06	-9.764 to 9.764	No	ns	>0.9999				RH24-ox-10-100 vs. RH24-ox-3-300	38.89	29.12 to 48.65	Yes	****	<0.0001										bts-2-rep1	5.435	0.2	679.375		rh24-1 vs. rh24-2	2.833	-16.98 to 22.64	No	ns	0.9931			Tukey's multiple comparisons test	Mean Diff.	95.00% CI of diff.	Significant?	Summary	Adjusted P Value
	RH24-ox-10-100 vs. RH24-ox-10-300	-1.869	-11.63 to 7.895	No	ns	0.9998				RH24-ox-10-100 vs. RH24-ox-10-300	42.86	33.09 to 52.62	Yes	****	<0.0001										bts-2-rep2	5.305	0.2	663.125		rh24-1 vs. rh24-1/bts-2	-97.33	-117.1 to -77.52	Yes	****	<0.0001			Mock
	Col-0-300 vs. rh24-1-300	3.738	-6.026 to 13.50	No	ns	0.9622				Col-0-300 vs. rh24-1-300	-19.84	-29.61 to -10.08	Yes	****	<0.0001										bts-2-rep3	5.192	0.2	649		rh24-2 vs. rh24-1/bts-2	-100.2	-120.0 to -80.36	Yes	****	<0.0001			Col-0 vs. bts-2	0.775	-0.2427 to 1.793	No	ns	0.2515
	Col-0-300 vs. rh24-2-300	2.804	-6.961 to 12.57	No	ns	0.9948				Col-0-300 vs. rh24-2-300	-20.63	-30.40 to -10.87	Yes	****	<0.0001										bts-2-rep4	5.377	0.2	672.125										Col-0 vs. rh24-1/bts-2	0.05	-0.9677 to 1.068	No	ns	>0.9999
	Col-0-300 vs. RH24-ox-3-300	3.738	-6.026 to 13.50	No	ns	0.9622				Col-0-300 vs. RH24-ox-3-300	46.83	37.06 to 56.59	Yes	****	<0.0001										bts-2-rep5	5.083	0.2	635.375										Col-0 vs. #5-22	-0.025	-1.043 to 0.9927	No	ns	>0.9999
	Col-0-300 vs. RH24-ox-10-300	1.869	-7.895 to 11.63	No	ns	0.9998				Col-0-300 vs. RH24-ox-10-300	50.79	41.03 to 60.56	Yes	****	<0.0001										bts-2-rep6	5.265	0.2	658.125										Col-0 vs. #5-63	-0.225	-1.243 to 0.7927	No	ns	0.9992
	rh24-1-300 vs. rh24-2-300	-0.9346	-10.70 to 8.830	No	ns	>0.9999				rh24-1-300 vs. rh24-2-300	-0.7936	-10.56 to 8.971	No	ns	>0.9999										rh24-1-rep1	1.322	0.2	165.25										bts-2 vs. rh24-1/bts-2	-0.725	-1.743 to 0.2927	No	ns	0.3322
	rh24-1-300 vs. RH24-ox-3-300	0	-9.764 to 9.764	No	ns	>0.9999				rh24-1-300 vs. RH24-ox-3-300	66.67	56.90 to 76.43	Yes	****	<0.0001										rh24-1-rep2	1.232	0.2	154										bts-2 vs. #5-22	-0.8	-1.818 to 0.2177	No	ns	0.217
	rh24-1-300 vs. RH24-ox-10-300	-1.869	-11.63 to 7.895	No	ns	0.9998				rh24-1-300 vs. RH24-ox-10-300	70.63	60.87 to 80.40	Yes	****	<0.0001										rh24-1-rep3	1.168	0.2	146										bts-2 vs. #5-63	-1	-2.018 to 0.01766	No	ns	0.0569
	rh24-2-300 vs. RH24-ox-3-300	0.9346	-8.830 to 10.70	No	ns	>0.9999				rh24-2-300 vs. RH24-ox-3-300	67.46	57.70 to 77.22	Yes	****	<0.0001										rh24-1-rep4	1.393	0.2	174.125										rh24-1/bts-2 vs. #5-22	-0.075	-1.093 to 0.9427	No	ns	>0.9999
	rh24-2-300 vs. RH24-ox-10-300	-0.9346	-10.70 to 8.830	No	ns	>0.9999				rh24-2-300 vs. RH24-ox-10-300	71.43	61.66 to 81.19	Yes	****	<0.0001										rh24-1-rep5	1.343	0.2	167.875										rh24-1/bts-2 vs. #5-63	-0.275	-1.293 to 0.7427	No	ns	0.9957
	RH24-ox-3-300 vs. RH24-ox-10-300	-1.869	-11.63 to 7.895	No	ns	0.9998				RH24-ox-3-300 vs. RH24-ox-10-300	3.968	-5.796 to 13.73	No	ns	0.9454										rh24-1-rep6	1.368	0.2	171										#5-22 vs. #5-63	-0.2	-1.218 to 0.8177	No	ns	0.9997
																									rh24-2-rep1	1.295	0.2	161.875										Tukey's multiple comparisons test	Mean Diff.	95.00% CI of diff.	Significant?	Summary	Adjusted P Value
																									rh24-2-rep2	1.146	0.2	143.25										Ferrozine
																									rh24-2-rep3	1.241	0.2	155.125										Col-0 vs. bts-2	-4.225	-5.243 to -3.207	Yes	****	<0.0001
																									rh24-2-rep4	1.367	0.2	170.875										Col-0 vs. rh24-1/bts-2	-1.325	-2.343 to -0.3073	Yes	**	0.0046
																									rh24-2-rep5	1.385	0.2	173.125										Col-0 vs. #5-22	-1.025	-2.043 to -0.007335	Yes	*	0.0474
																									rh24-2-rep6	1.256	0.2	157										Col-0 vs. #5-63	-1.675	-2.693 to -0.6573	Yes	***	0.0003
																									rh24-1/bts-2-rep1	2.225	0.2	278.125										bts-2 vs. rh24-1/bts-2	2.9	1.882 to 3.918	Yes	****	<0.0001
																									rh24-1/bts-2-rep2	2.015	0.2	251.875										bts-2 vs. #5-22	3.2	2.182 to 4.218	Yes	****	<0.0001
																									rh24-1/bts-2-rep3	2.154	0.2	269.25										bts-2 vs. #5-63	2.55	1.532 to 3.568	Yes	****	<0.0001
																									rh24-1/bts-2-rep4	1.953	0.2	244.125										rh24-1/bts-2 vs. #5-22	0.3	-0.7177 to 1.318	No	ns	0.9916
																									rh24-1/bts-2-rep5	2.049	0.2	256.125										rh24-1/bts-2 vs. #5-63	-0.35	-1.368 to 0.6677	No	ns	0.9745
																									rh24-1/bts-2-rep6	2.106	0.2	263.25										#5-22 vs. #5-63	-0.65	-1.668 to 0.3677	No	ns	0.4794
[truncated: 12 more columns]

## Sheet: Fig.6
Source data Fig.6
	Fig.6B											Fig.6D													Fig.6E	Original Cq result										RH24-Flag - IgG
																										ILR3			RD29A			RAB18				Tukey's multiple comparisons test	Mean Diff.	95.00% CI of diff.	Significant?	Summary	Adjusted P Value
																										IgG	RH24-Flag	Input	IgG-B	RH24-Flag	Input	IgG-B	RH24-Flag	Input		ILR3	6.129	5.679 to 6.580	Yes	****	<0.0001
																									rep1	32.9711	27.1857	26.5624	35.5224	35.2066	32.6527	29.4624	28.8183	24.6869		RD29A	0.107	-0.3437 to 0.5577	No	ns	0.8916
																									rep2	32.8349	27.1945	26.5359	35.3671	35.0135	32.2074	29.6993	28.7289	24.4967		RAB18	0.219	-0.2317 to 0.6698	No	ns	0.494
																									rep3	31.8632	27.094	26.3657	35.5224	35.9766	32.2732	29.3534	28.7381	24.529
																									Fig.6F
																																The transciption level of ILR3
																																Original Cq result
																																	ILR3			Actin
																																sample	rep1	rep2	rep3	rep1	rep2	rep3
																																ILR3-ox-3-4℃-DMSO	24.7959	24.0737	23.9677	19.3	19.8328	20.0611
																																ILR3-ox-3-22℃-DMSO	21.2196	21.8126	21.9785	17.2076	17.4476	17.6118
																																ILR3-ox-3-26℃-DMSO	23.4406	22.8911	22.9396	18.7681	19.0778	19.2579
																																ILR3-ox-3/rh24-1-4℃-DMSO	22.4962	22.6636	22.6377	17.5198	17.4971	17.5156
																																ILR3-ox-3/rh24-1-22℃-DMSO	23.3963	23.3548	23.6535	18.3939	18.5661	18.8064
																																ILR3-ox-3/rh24-1-26℃-DMSO	23.7078	23.8924	24.0828	19.0499	18.8467	19.2693
																																ILR3-ox-3-4℃-MG132	20.4942	20.591	20.631	16.2648	16.68	16.4709
																																ILR3-ox-3-22℃-MG132	22.9491	23.1251	23.0354	18.5098	18.869	18.9916
																																ILR3-ox-3-26℃-MG132	22.0027	22.2135	22.266	18.2839	18.3138	18.6725
																																ILR3-ox-3/rh24-1-4℃-MG132	20.7187	20.7768	20.9394	15.8389	15.9402	15.8942
																																ILR3-ox-3/rh24-1-22℃-MG132	22.8022	22.7932	22.9545	18.0136	18.1773	18.3063
																																ILR3-ox-3/rh24-1-26℃-MG132	22.9933	23.1196	23.3472	18.0499	18.3285	18.2781
																																The protein level of ILR3
																																Relative band density	ILR3-ox-3
																																	DMSO-4℃	DMSO-22℃	DMSO-26℃	MG132-4℃	MG132-22℃	MG132-26℃
																																rep1	1	0.69	0.32	1.26	0.83	0.43
																																rep2	1	0.55	0.35	1.15	0.75	0.47
																																rep3	1	0.73	0.24	1.09	0.76	0.38
																																Tukey's multiple comparisons test	Mean Diff.	95.00% CI of diff.	Significant?	Summary	Adjusted P Value
																																DMSO
																																4℃ vs. 22℃	0.3433	0.2069 to 0.4798	Yes	****	<0.0001
													The protein level of ILR3																			4℃ vs. 26℃	0.6967	0.5602 to 0.8331	Yes	****	<0.0001
													Relative band density																			22℃ vs. 26℃	0.3533	0.2169 to 0.4898	Yes	****	<0.0001
														DMSO			MG132															MG132
														GUS	RH24DAAD	RH24	GUS	RH24DAAD	RH24													4℃ vs. 22℃	0.3867	0.2502 to 0.5231	Yes	****	<0.0001
													rep1	1	3.4	6.3	2.8	4.7	6													4℃ vs. 26℃	0.74	0.6036 to 0.8764	Yes	****	<0.0001
													rep2	1	2.5	5.5	2.2	4.9	5.6													22℃ vs. 26℃	0.3533	0.2169 to 0.4898	Yes	****	<0.0001
													rep3	1	3	6	2.4	4.2	6.4
													Tukey's multiple comparisons test	Mean Diff.	95.00% CI of diff.	Significant?	Summary	Adjusted P Value
													DMSO
													GUS vs. RH24DAAD	-1.967	-2.737 to -1.197	Yes	****	<0.0001
													GUS vs. RH24	-4.933	-5.703 to -4.163	Yes	****	<0.0001
													RH24DAAD vs. RH24	-2.967	-3.737 to -2.197	Yes	****	<0.0001
													MG132
													GUS vs. RH24DAAD	-2.133	-2.903 to -1.363	Yes	****	<0.0001
													GUS vs. RH24	-3.533	-4.303 to -2.763	Yes	****	<0.0001
													RH24DAAD vs. RH24	-1.4	-2.170 to -0.6299	Yes	**	0.0011

## Sheet: Fig.7
Source data Fig.7
	Fig.7C	The percentage of ILR3-RH24 condensations
		GUS-FLAG		BTS-FLAG			Tukey's multiple comparisons test	Mean Diff.	95.00% CI of diff.	Significant?	Summary	Adjusted P Value
		22℃	4℃	22℃	4℃		GUS-FLAG-22°C vs. GUS-FLAG-4°C	-27.97	-31.57 to -24.37	Yes	****	<0.0001
	rep1	0.143	0.421	0.27	0.63		GUS-FLAG-22°C vs. BTS-FLAG-22°C	-12.83	-16.43 to -9.232	Yes	****	<0.0001
	rep2	0.158	0.435	0.286	0.6		GUS-FLAG-22°C vs. BTS-FLAG-4°C	-47.73	-51.33 to -44.13	Yes	****	<0.0001
	rep3	0.133	0.417	0.263	0.636		GUS-FLAG-4°C vs. BTS-FLAG-22°C	15.13	11.53 to 18.73	Yes	****	<0.0001
	mean	0.144667	0.424333	0.273	0.622		GUS-FLAG-4°C vs. BTS-FLAG-4°C	-19.77	-23.37 to -16.17	Yes	****	<0.0001
	SD	0.013	0.009	0.012	0.019		BTS-FLAG-22°C vs. BTS-FLAG-4°C	-34.9	-38.50 to -31.30	Yes	****	<0.0001
	Fig.7D	Chlorophyll concentration
		22℃
		Col-0			bts-2			rh24-1			rh24-1/bts-2			ILR3-ox-2-4#			ILR3-ox-3-9#			ILR3-ox/rh24-1-2-4#			ILR3-ox/rh24-1-3-9#
		rep1	rep2	rep3	rep1	rep2	rep3	rep1	rep2	rep3	rep1	rep2	rep3	rep1	rep2	rep3	rep1	rep2	rep3	rep1	rep2	rep3	rep1	rep2	rep3
	OD645	1.077	1.115	1.094	0.81	0.477	0.716	1.102	1.059	1.064	1.011	0.989	0.971	0.975	0.999	0.99	0.958	0.958	1.001	0.668	0.629	0.981	0.639	0.563	0.699
	OD663	2.17	2.166	2.171	1.93	1.18	1.717	2.174	2.151	2.155	2.113	2.096	2.113	2.097	2.116	2.106	2.087	2.083	2.113	1.632	1.545	2.106	1.578	1.392	1.659
	fresh weight (g)	0.4	0.4	0.4	0.4	0.27	0.4	0.4	0.4	0.4	0.38	0.37	0.37	0.37	0.37	0.37	0.37	0.37	0.365	0.253	0.265	0.4	0.25	0.225	0.256
	Chlorophyll concentration (μg/mg FW)	0.982747	1.00123	0.991576	0.799005	0.710011	0.708487	0.996239	0.969793	0.973135	0.987153	0.998069	0.991887	0.990605	1.0079	1.00079	0.979105	0.978236	1.02216	1.05461	0.950585	0.921163	1.02635	1.00536	1.07531
		8℃
		Col-0			bts-2			rh24-1			rh24-1/bts-2			ILR3-ox-2-4#			ILR3-ox-3-9#			ILR3-ox/rh24-1-2-4#			ILR3-ox/rh24-1-3-9#
		rep1	rep2	rep3	rep1	rep2	rep3	rep1	rep2	rep3	rep1	rep2	rep3	rep1	rep2	rep3	rep1	rep2	rep3	rep1	rep2	rep3	rep1	rep2	rep3
	OD645	1.096	1.233	1.026	0.095	0.334	0.108	1.162	1.157	0.976	1.075	1.117	1.005	0.478	0.344	0.556	0.529	0.465	0.458	1.11	1.192	1.182	1.14	1.031	1.108
	OD663	2.169	2.226	2.138	0.175	0.714	0.251	2.215	2.195	2.113	2.152	2.185	2.1139	1.142	0.844	1.35	1.289	1.139	1.186	2.156	2.198	2.186	2.171	2.111	2.159
	fresh weight (g)	0.4	0.4	0.4	0.3	0.5	0.4	0.4	0.4	0.4	0.4	0.4	0.4	0.4	0.262	0.392	0.4	0.4	0.4	0.4	0.4	0.4	0.4	0.4	0.4
	Chlorophyll concentration (μg/mg FW)	0.992189	1.07317	0.950433	0.111183	0.250415	0.105261	1.03493	1.02837	0.920033	0.978114	1.00606	0.934931	0.472127	0.525533	0.564816	0.527556	0.464926	0.470821	0.996681	1.04674	1.03925	1.01492	0.947543	0.996269
	Tukey's multiple comparisons test	Mean Diff.	95.00% CI of diff.	Significant?	Summary	Adjusted P Value			Tukey's multiple comparisons test	Mean Diff.	95.00% CI of diff.	Significant?	Summary	Adjusted P Value
	22℃								8℃
	Col-0 vs. bts-2	0.2527	0.1357 to 0.3697	Yes	****	<0.0001			Col-0 vs. bts-2	0.8497	0.7327 to 0.9667	Yes	****	<0.0001
	Col-0 vs. rh24-1	0.01213	-0.1049 to 0.1291	No	ns	>0.9999			Col-0 vs. rh24-1	0.01068	-0.1063 to 0.1277	No	ns	>0.9999
	Col-0 vs. rh24-1/bts-2	-0.0005189	-0.1175 to 0.1165	No	ns	>0.9999			Col-0 vs. rh24-1/bts-2	0.03208	-0.08490 to 0.1491	No	ns	0.9851
	Col-0 vs. ILR3-ox-2-4	-0.007915	-0.1249 to 0.1091	No	ns	>0.9999			Col-0 vs. ILR3-ox-2-4	0.4843	0.3673 to 0.6013	Yes	****	<0.0001
	Col-0 vs. ILR3-ox-3-9	-0.001316	-0.1183 to 0.1157	No	ns	>0.9999			Col-0 vs. ILR3-ox-3-9	0.5174	0.4004 to 0.6343	Yes	****	<0.0001
	Col-0 vs. ILR3-ox/rh24-1-2-4	0.0164	-0.1006 to 0.1334	No	ns	0.9998			Col-0 vs. ILR3-ox/rh24-1-2-4	-0.02244	-0.1394 to 0.09455	No	ns	0.9983
	Col-0 vs. ILR3-ox/rh24-1-3-9	-0.04382	-0.1608 to 0.07316	No	ns	0.9219			Col-0 vs. ILR3-ox/rh24-1-3-9	0.01888	-0.09811 to 0.1359	No	ns	0.9994
	bts-2 vs. rh24-1	-0.2406	-0.3575 to -0.1236	Yes	****	<0.0001			bts-2 vs. rh24-1	-0.839	-0.9560 to -0.7220	Yes	****	<0.0001
	bts-2 vs. rh24-1/bts-2	-0.2532	-0.3702 to -0.1362	Yes	****	<0.0001			bts-2 vs. rh24-1/bts-2	-0.8176	-0.9346 to -0.7006	Yes	****	<0.0001
	bts-2 vs. ILR3-ox-2-4	-0.2606	-0.3776 to -0.1436	Yes	****	<0.0001			bts-2 vs. ILR3-ox-2-4	-0.3654	-0.4824 to -0.2484	Yes	****	<0.0001
	bts-2 vs. ILR3-ox-3-9	-0.254	-0.3710 to -0.1370	Yes	****	<0.0001			bts-2 vs. ILR3-ox-3-9	-0.3323	-0.4493 to -0.2154	Yes	****	<0.0001
	bts-2 vs. ILR3-ox/rh24-1-2-4	-0.2363	-0.3533 to -0.1193	Yes	****	<0.0001			bts-2 vs. ILR3-ox/rh24-1-2-4	-0.8721	-0.9891 to -0.7551	Yes	****	<0.0001
	bts-2 vs. ILR3-ox/rh24-1-3-9	-0.2965	-0.4135 to -0.1795	Yes	****	<0.0001			bts-2 vs. ILR3-ox/rh24-1-3-9	-0.8308	-0.9478 to -0.7138	Yes	****	<0.0001
	rh24-1 vs. rh24-1/bts-2	-0.01265	-0.1296 to 0.1043	No	ns	>0.9999			rh24-1 vs. rh24-1/bts-2	0.02141	-0.09558 to 0.1384	No	ns	0.9987
	rh24-1 vs. ILR3-ox-2-4	-0.02004	-0.1370 to 0.09694	No	ns	0.9992			rh24-1 vs. ILR3-ox-2-4	0.4736	0.3566 to 0.5906	Yes	****	<0.0001
	rh24-1 vs. ILR3-ox-3-9	-0.01344	-0.1304 to 0.1035	No	ns	>0.9999			rh24-1 vs. ILR3-ox-3-9	0.5067	0.3897 to 0.6237	Yes	****	<0.0001
	rh24-1 vs. ILR3-ox/rh24-1-2-4	0.004269	-0.1127 to 0.1213	No	ns	>0.9999			rh24-1 vs. ILR3-ox/rh24-1-2-4	-0.03311	-0.1501 to 0.08388	No	ns	0.9821
	rh24-1 vs. ILR3-ox/rh24-1-3-9	-0.05595	-0.1729 to 0.06103	No	ns	0.7753			rh24-1 vs. ILR3-ox/rh24-1-3-9	0.008201	-0.1088 to 0.1252	No	ns	>0.9999
	rh24-1/bts-2 vs. ILR3-ox-2-4	-0.007396	-0.1244 to 0.1096	No	ns	>0.9999			rh24-1/bts-2 vs. ILR3-ox-2-4	0.4522	0.3352 to 0.5692	Yes	****	<0.0001
	rh24-1/bts-2 vs. ILR3-ox-3-9	-0.0007971	-0.1178 to 0.1162	No	ns	>0.9999			rh24-1/bts-2 vs. ILR3-ox-3-9	0.4853	0.3683 to 0.6023	Yes	****	<0.0001
	rh24-1/bts-2 vs. ILR3-ox/rh24-1-2-4	0.01692	-0.1001 to 0.1339	No	ns	0.9997			rh24-1/bts-2 vs. ILR3-ox/rh24-1-2-4	-0.05452	-0.1715 to 0.06247	No	ns	0.7967
	rh24-1/bts-2 vs. ILR3-ox/rh24-1-3-9	-0.04331	-0.1603 to 0.07368	No	ns	0.9263			rh24-1/bts-2 vs. ILR3-ox/rh24-1-3-9	-0.01321	-0.1302 to 0.1038	No	ns	>0.9999
	ILR3-ox-2-4 vs. ILR3-ox-3-9	0.006599	-0.1104 to 0.1236	No	ns	>0.9999			ILR3-ox-2-4 vs. ILR3-ox-3-9	0.03306	-0.08393 to 0.1500	No	ns	0.9823
	ILR3-ox-2-4 vs. ILR3-ox/rh24-1-2-4	0.02431	-0.09267 to 0.1413	No	ns	0.9972			ILR3-ox-2-4 vs. ILR3-ox/rh24-1-2-4	-0.5067	-0.6237 to -0.3897	Yes	****	<0.0001
	ILR3-ox-2-4 vs. ILR3-ox/rh24-1-3-9	-0.03591	-0.1529 to 0.08108	No	ns	0.972			ILR3-ox-2-4 vs. ILR3-ox/rh24-1-3-9	-0.4654	-0.5824 to -0.3484	Yes	****	<0.0001
	ILR3-ox-3-9 vs. ILR3-ox/rh24-1-2-4	0.01771	-0.09927 to 0.1347	No	ns	0.9996			ILR3-ox-3-9 vs. ILR3-ox/rh24-1-2-4	-0.5398	-0.6568 to -0.4228	Yes	****	<0.0001
	ILR3-ox-3-9 vs. ILR3-ox/rh24-1-3-9	-0.04251	-0.1595 to 0.07448	No	ns	0.9327			ILR3-ox-3-9 vs. ILR3-ox/rh24-1-3-9	-0.4985	-0.6155 to -0.3815	Yes	****	<0.0001
	ILR3-ox/rh24-1-2-4 vs. ILR3-ox/rh24-1-3-9	-0.06022	-0.1772 to 0.05676	No	ns	0.707			ILR3-ox/rh24-1-2-4 vs. ILR3-ox/rh24-1-3-9	0.04131	-0.07567 to 0.1583	No	ns	0.9416
	Fig.7E	Iron concentration				Tukey's multiple comparisons test	Mean Diff.	95.00% CI of diff.	Significant?	Summary	Adjusted P Value
	sample	ppm	dry weight (g)	Iron concentration (μg/g DW)		Col-0 vs. bts-2	-468	-533.8 to -402.2	Yes	****	<0.0001
	Col-0-rep1	1.528	0.2	191		Col-0 vs. rh24-1	30.75	0.5805 to 60.92	Yes	*	0.0475
	Col-0-rep2	1.569	0.2	196.125		Col-0 vs. rh24-1/bts-2	-65	-102.9 to -27.10	Yes	*	0.0109
	Col-0-rep3	1.671	0.2	208.875		Col-0 vs. ILR3-ox-2-4	-379.3	-422.2 to -336.3	Yes	****	<0.0001
	Col-0-rep4	1.609	0.2	201.125		Col-0 vs. ILR3-ox-3-9	-385.3	-451.9 to -318.6	Yes	***	0.0002
	bts-2-rep1	5.456	0.2	682		Col-0 vs. ILR3-ox/rh24-1-2-4	48.5	11.78 to 85.22	Yes	*	0.0231
	bts-2-rep2	5.412	0.2	676.5		Col-0 vs. ILR3-ox/rh24-1-3-9	48	21.32 to 74.68	Yes	**	0.0095
	bts-2-rep3	5.225	0.2	653.125		bts-2 vs. rh24-1	498.8	458.7 to 538.8	Yes	****	<0.0001
	bts-2-rep4	5.271	0.2	658.875		bts-2 vs. rh24-1/bts-2	403	359.6 to 446.4	Yes	****	<0.0001
	rh24-1-rep1	1.338	0.2	167.25		bts-2 vs. ILR3-ox-2-4	88.75	32.10 to 145.4	Yes	*	0.0142
	rh24-1-rep2	1.403	0.2	175.375		bts-2 vs. ILR3-ox-3-9	82.75	42.15 to 123.3	Yes	**	0.0066
	rh24-1-rep3	1.355	0.2	169.375		bts-2 vs. ILR3-ox/rh24-1-2-4	516.5	470.9 to 562.1	Yes	****	<0.0001
	rh24-1-rep4	1.302	0.2	162.75		bts-2 vs. ILR3-ox/rh24-1-3-9	516	472.9 to 559.1	Yes	****	<0.0001
	rh24-1/bts-2-rep1	2.193	0.2	274.125		rh24-1 vs. rh24-1/bts-2	-95.75	-128.4 to -63.09	Yes	**	0.0022
	rh24-1/bts-2-rep2	2.058	0.2	257.25		rh24-1 vs. ILR3-ox-2-4	-410	-455.5 to -364.5	Yes	****	<0.0001
	rh24-1/bts-2-rep3	2.144	0.2	268		rh24-1 vs. ILR3-ox-3-9	-416	-468.6 to -363.4	Yes	****	<0.0001
	rh24-1/bts-2-rep4	2.062	0.2	257.75		rh24-1 vs. ILR3-ox/rh24-1-2-4	17.75	-10.29 to 45.79	No	ns	0.1612
	ILR3-ox-2-4-rep1	4.721	0.2	590.125		rh24-1 vs. ILR3-ox/rh24-1-3-9	17.25	-5.803 to 40.30	No	ns	0.1071
	ILR3-ox-2-4-rep2	4.519	0.2	564.875		rh24-1/bts-2 vs. ILR3-ox-2-4	-314.3	-328.8 to -299.7	Yes	****	<0.0001
	ILR3-ox-2-4-rep3	4.698	0.2	587.25		rh24-1/bts-2 vs. ILR3-ox-3-9	-320.3	-349.8 to -290.7	Yes	****	<0.0001
	ILR3-ox-2-4-rep4	4.575	0.2	571.875		rh24-1/bts-2 vs. ILR3-ox/rh24-1-2-4	113.5	68.18 to 158.8	Yes	**	0.0035
	ILR3-ox-3-9-rep1	4.856	0.2	607		rh24-1/bts-2 vs. ILR3-ox/rh24-1-3-9	113	97.46 to 128.5	Yes	****	<0.0001
	ILR3-ox-3-9-rep2	4.622	0.2	577.75		ILR3-ox-2-4# vs. ILR3-ox-3-9#	-6	-38.93 to 26.93	No	ns	0.9092
	ILR3-ox-3-9-rep3	4.674	0.2	584.25		ILR3-ox-2-4# vs. ILR3-ox/rh24-1-2-4#	427.8	370.6 to 484.9	Yes	****	<0.0001
	ILR3-ox-3-9-rep4	4.553	0.2	569.125		ILR3-ox-2-4# vs. ILR3-ox/rh24-1-3-9#	427.3	400.5 to 454.0	Yes	****	<0.0001
	ILR3-ox/rh24-1-2-4-rep1	1.176	0.2	147		ILR3-ox-3-9# vs. ILR3-ox/rh24-1-2-4#	433.8	366.8 to 500.7	Yes	****	<0.0001
	ILR3-ox/rh24-1-2-4-rep2	1.242	0.2	155.25		ILR3-ox-3-9# vs. ILR3-ox/rh24-1-3-9#	433.3	390.3 to 476.2	Yes	****	<0.0001
	ILR3-ox/rh24-1-2-4-rep3	1.144	0.2	143		ILR3-ox/rh24-1-2-4# vs. ILR3-ox/rh24-1-3-9#	-0.5	-31.33 to 30.33	No	ns	>0.9999
	ILR3-ox/rh24-1-2-4-rep4	1.267	0.2	158.375
	ILR3-ox/rh24-1-3-9-rep1	1.242	0.2	155.25
	ILR3-ox/rh24-1-3-9-rep2	1.176	0.2	147
	ILR3-ox/rh24-1-3-9-rep3	1.227	0.2	153.375
	ILR3-ox/rh24-1-3-9-rep4	1.206	0.2	150.75

## Sheet: Fig.S1
Source data Fig.S1
	Fig.S1B	Chlorophyll concentration
		26℃						22℃						8℃						4℃
		Col-0			bts-2			Col-0			bts-2			Col-0			bts-2			Col-0			bts-2
		rep1	rep2	rep3	rep1	rep2	rep3	rep1	rep2	rep3	rep1	rep2	rep3	rep1	rep2	rep3	rep1	rep2	rep3	rep1	rep2	rep3	rep1	rep2	rep3
	OD645	0.941	1.108	0.8	0.833	0.753	0.985	1.032	0.916	0.737	0.423	0.455	0.445	1.461	1.382	1.393	0.386	0.294	0.367	1.307	0.999	1.052	0.061	0.054	0.065
	OD663	1.941	2.143	1.747	1.721	1.619	2.014	2.126	1.946	1.52	0.987	1.05	0.999	2.293	2.275	2.304	0.887	0.662	0.86	2.314	2.123	2.129	0.116	0.1	0.122
	fresh weight (g)	0.389	0.411	0.287	0.352	0.335	0.386	0.39	0.34	0.278	0.3	0.3	0.3	0.457	0.449	0.45	0.424	0.33	0.41	0.406	0.357	0.378	0.113	0.104	0.115
	Chlorophyll concentration (μg/mg FW)	0.892235	0.966475	1.05526	0.873487	0.844856	0.937515	0.975452	1.00708	0.977766	0.550746	0.589283	0.568849	1.05239	1.0322	1.04005	0.353002	0.342142	0.350354	1.11174	1.04618	1.0178	0.192119	0.182712	0.200033
	Tukey's multiple comparisons test	Mean Diff.	95.00% CI of diff.	Significant?	Summary	Adjusted P Value		Tukey's multiple comparisons test	Mean Diff.	95.00% CI of diff.	Significant?	Summary	Adjusted P Value
	Col-0							bts-2
	26 vs. 22	-0.01544	-0.1064 to 0.07551	No	ns	0.9612		26 vs. 22	0.3155	0.2245 to 0.4064	Yes	****	<0.0001
	26 vs. 8	-0.07022	-0.1612 to 0.02073	No	ns	0.163		26 vs. 8	0.5368	0.4458 to 0.6277	Yes	****	<0.0001
	26 vs. 4	-0.08725	-0.1782 to 0.003703	No	ns	0.0624		26 vs. 4	0.6937	0.6027 to 0.7846	Yes	****	<0.0001
	22 vs. 8	-0.05478	-0.1457 to 0.03618	No	ns	0.3446		22 vs. 8	0.2213	0.1304 to 0.3123	Yes	****	<0.0001
	22 vs. 4	-0.07181	-0.1628 to 0.01915	No	ns	0.1498		22 vs. 4	0.3782	0.2872 to 0.4691	Yes	****	<0.0001
	8 vs. 4	-0.01703	-0.1080 to 0.07392	No	ns	0.949		8 vs. 4	0.1569	0.06593 to 0.2478	Yes	***	0.0008
	Fig.S1C	Ion leakage assay
			Col-0			bts-2
			µS 22°C	µS 100°C	%	µS 22°C	µS 100°C	%
	0 day 4°C	rep1	15.42	120.1	12.8393	14.23	117.3	12.1313
		rep2	13.07	123.3	10.6002	15.48	108.8	14.2279
		rep3	14.98	114.1	13.1288	14.47	121.5	11.9095
	3 day 4°C	rep1	15.68	115.3	13.5993	20.54	99.7	20.6018
		rep2	13.65	127.5	10.7059	21.01	93.4	22.4946
		rep3	15.67	107.2	14.6175	25.77	92.6	27.8294
	6 day 4°C	rep1	15.05	132.1	11.3929	34.08	90.4	37.6991
		rep2	14.65	105.2	13.9259	33.85	84.2	40.2019
		rep3	15.33	102.7	14.927	37.03	85.7	43.2089
	9 day 4°C	rep1	14.67	101.2	14.496	51.52	79.7	64.6424
		rep2	15.92	94.6	16.8288	48.14	82.7	58.2104
		rep3	14.75	111.5	13.2287	54.63	74.1	73.7247
	Tukey's multiple comparisons test	Mean Diff.	95.00% CI of diff.	Significant?	Summary	Adjusted P Value
	Col-0 - bts-2
	0 day 4°C	-0.5667	-8.511 to 7.378	No	ns	0.9994
	3 day 4°C	-10.67	-18.61 to -2.722	Yes	**	0.0068
	6 day 4°C	-26.97	-34.91 to -19.02	Yes	****	<0.0001
	9 day 4°C	-50.67	-58.61 to -42.72	Yes	****	<0.0001

## Sheet: Fig.S2
Source data Fig.S2
	Fig.S2A	Chlorophyll concentration											Fig.S2D	Survival rate(%)
		Col-0			bts-2			bts-r						22℃			4℃
		rep1	rep2	rep3	rep1	rep2	rep3	rep1	rep2	rep3			sample	rep1	rep2	rep3	rep1	rep2	rep3
	OD645	0.734	0.706	0.786	0.269	0.262	0.297	0.507	0.581	0.507			Col-0	99	95	96	98	97	96
	OD663	1.551	1.477	1.632	0.644	0.64	0.689	1.082	1.274	1.102			bts-2	94	90	86	10	6	9
	fresh weight (g)	0.3	0.3	0.3	0.3	0.3	0.3	0.3	0.3	0.3			bts-r	95	97	98	90	88	92
	Chlorophyll concentration (μg/mg FW)	0.912341	0.873563	0.969236	0.354615	0.348807	0.385622	0.633046	0.734575	0.638406
													Tukey's multiple comparisons test	Mean Diff.	95.00% CI of diff.	Significant?	Summary
	Tukey's multiple comparisons test	Mean Diff.	95.00% CI of diff.	Significant?	Summary	Adjusted P Value							22°C
	Col-0 vs. bts-2	0.5547	0.4433 to 0.6660	Yes	****	<0.0001							bts-2 vs. Col-0	-6.667	-16.48 to 3.151	No	ns
	Col-0 vs. bts-r	0.2497	0.1383 to 0.3610	Yes	**	0.0011							bts-r vs. Col-0	0	-11.78 to 11.78	No	ns
	bts-2 vs. bts-r	-0.305	-0.4164 to -0.1936	Yes	***	0.0004							bts-r vs. bts-2	6.667	-12.06 to 25.40	No	ns
													4°C
													bts-2 vs. Col-0	-88.67	-95.75 to -81.59	Yes	****
	Fig.S2B	Ion leakage assay											bts-r vs. Col-0	-7	-16.00 to 1.998	No	ns
			Col-0			bts-2			bts-r				bts-r vs. bts-2	81.67	76.47 to 86.86	Yes	****
			µS 22°C	µS 100°C	%	µS 22°C	µS 100°C	%	µS 22°C	µS 100°C	%
	0 day 4°C	rep1	15.33	115.1	13.3189	15.55	115.2	13.4983	15.01	119.9	12.5188
		rep2	14.17	123.3	11.4923	14.18	121.1	11.7093	15.11	113.4	13.3245
		rep3	13.11	125.6	10.4379	15.11	116.9	12.9256	13.7	128.8	10.6366
	3 day 4°C	rep1	14.33	114.7	12.4935	23.54	103.7	22.7001	15.44	123.2	12.5325
		rep2	12.77	120.2	10.624	24.22	94.9	25.5216	16.28	111.4	14.614
		rep3	15.94	110.5	14.4253	26.44	94.8	27.8903	17.94	112.7	15.9184
	6 day 4°C	rep1	16.52	104.6	15.7935	36.32	102.2	35.5382	19.22	105.6	18.2008
		rep2	14.13	125.8	11.2321	39.09	91.5	42.7213	17.69	104.7	16.8959
		rep3	15.71	105.2	14.9335	37.33	89.3	41.8029	16.13	113.6	14.1989
	9 day 4°C	rep1	15.86	104.2	15.2207	52.37	80.2	65.2993	18.58	104.3	17.814
		rep2	14.32	116.3	12.313	55.66	73.5	75.7279	19.42	103.1	18.8361
		rep3	17.14	103.1	16.6246	53.83	72.8	73.9423	22.83	103.9	21.9731
	Tukey's multiple comparisons test	Mean Diff.	95.00% CI of diff.	Significant?	Summary	Adjusted P Value
	0 day 4°C
	Col-0 vs. bts-2	-1	-6.407 to 4.407	No	ns	0.8896
	Col-0 vs. bts-r	-0.4333	-5.840 to 4.974	No	ns	0.9782
	bts-2 vs. bts-r	0.5667	-4.840 to 5.974	No	ns	0.963
	3 day 4°C
	Col-0 vs. bts-2	-12.87	-18.27 to -7.460	Yes	****	<0.0001
	Col-0 vs. bts-r	-1.833	-7.240 to 3.574	No	ns	0.6782
	bts-2 vs. bts-r	11.03	5.626 to 16.44	Yes	****	<0.0001
	6 day 4°C
	Col-0 vs. bts-2	-26.03	-31.44 to -20.63	Yes	****	<0.0001
	Col-0 vs. bts-r	-2.467	-7.874 to 2.940	No	ns	0.5
	bts-2 vs. bts-r	23.57	18.16 to 28.97	Yes	****	<0.0001
	9 day 4°C
	Col-0 vs. bts-2	-56.93	-62.34 to -51.53	Yes	****	<0.0001
	Col-0 vs. bts-r	-4.833	-10.24 to 0.5737	No	ns	0.0859
	bts-2 vs. bts-r	52.1	46.69 to 57.51	Yes	****	<0.0001

## Sheet: Fig.S3
Source data Fig.S3
	Fig.S3B	Iron concentration				Tukey's multiple comparisons test	Mean Diff.	95.00% CI of diff.	Significant?	Summary	Adjusted P Value			Fig.S3C									Fig.S3F
	sample	ppm	dry weight (g)	Iron concentration (μg/g DW)		Col-0 vs. bts-2	-337.3	-398.6 to -276.1	Yes	****	<0.0001
	Col-0-rep1	1.612	0.2	201.5		Col-0 vs. bts-r	-61.8	-123.0 to -0.5669	Yes	*	0.0472
	Col-0-rep2	1.596	0.2	199.5		Col-0 vs. pRH24:RH24 (bts-r) 4-4#	-360.6	-421.8 to -299.3	Yes	****	<0.0001
	Col-0-rep3	1.568	0.2	196		Col-0 vs. pRH24:RH24 (bts-r) 8-3#	-361.8	-423.1 to -300.6	Yes	****	<0.0001
	bts-2-rep1	4.44	0.2	555		Col-0 vs. pRH24:RH24DAAD (bts-r) 6-2#	-61.93	-123.2 to -0.6949	Yes	*	0.0465
	bts-2-rep2	4.134	0.2	516.75		Col-0 vs. pRH24:RH24DAAD (bts-r) 3-1#	-63.75	-125.0 to -2.517	Yes	*	0.0386
	bts-2-rep3	4.299	0.2	537.375		Col-0 vs. pRH24:RH24 (rh24-1/bts-2) 3-2#	-391.8	-453.0 to -330.5	Yes	****	<0.0001
	bts-r-rep1	2.144	0.2	268		Col-0 vs. pRH24:RH24 (rh24-1/bts-2) 5-2#	-417.3	-478.5 to -356.0	Yes	****	<0.0001
	bts-r-rep2	2.114	0.2	264.25		Col-0 vs. pRH24:RH24DAAD (rh24-1/bts-2) 1-2#	-65.32	-126.6 to -4.087	Yes	*	0.0327
	bts-r-rep3	2.003	0.2	250.375		Col-0 vs. pRH24:RH24DAAD (rh24-1/bts-2) 5-7#	-61.57	-122.8 to -0.3311	Yes	*	0.0483
	pRH24:RH24 (bts-r) 4-4#-rep1	5.025	0.2	628.125		bts-2 vs. bts-r	275.5	185.1 to 366.0	Yes	**	0.0056
	pRH24:RH24 (bts-r) 4-4#-rep2	4.102	0.2	512.75		bts-2 vs. pRH24:RH24 (bts-r) 4-4#	-23.23	-219.4 to 173.0	No	ns	0.9028
	pRH24:RH24 (bts-r) 4-4#-rep3	4.304	0.2	538		bts-2 vs. pRH24:RH24 (bts-r) 8-3#	-24.49	-104.8 to 55.80	No	ns	0.3936
	pRH24:RH24 (bts-r) 8-3#-rep1	4.64	0.2	580		bts-2 vs. pRH24:RH24DAAD (bts-r) 6-2#	275.4	212.7 to 338.2	Yes	**	0.0027
	pRH24:RH24 (bts-r) 8-3#-rep2	4.469	0.2	558.625		bts-2 vs. pRH24:RH24DAAD (bts-r) 3-1#	273.6	159.3 to 387.9	Yes	**	0.009
	pRH24:RH24 (bts-r) 8-3#-rep3	4.352	0.2	544		bts-2 vs. pRH24:RH24 (rh24-1/bts-2) 3-2#	-54.43	-169.4 to 60.55	No	ns	0.1979
	pRH24:RH24DAAD (bts-r) 6-2#-rep1	2.109	0.2	263.625		bts-2 vs. pRH24:RH24 (rh24-1/bts-2) 5-2#	-79.92	-208.0 to 48.20	No	ns	0.1215
	pRH24:RH24DAAD (bts-r) 6-2#-rep2	1.991	0.2	248.875		bts-2 vs. pRH24:RH24DAAD (rh24-1/bts-2) 1-2#	272	164.3 to 379.8	Yes	**	0.0081
	pRH24:RH24DAAD (bts-r) 6-2#-rep3	2.163	0.2	270.375		bts-2 vs. pRH24:RH24DAAD (rh24-1/bts-2) 5-7#	275.8	235.9 to 315.6	Yes	**	0.0011
	pRH24:RH24DAAD (bts-r) 3-1#-rep1	2.17	0.2	271.25		bts-r vs. pRH24:RH24 (bts-r) 4-4#	-298.8	-360.0 to -237.5	Yes	****	<0.0001
	pRH24:RH24DAAD (bts-r) 3-1#-rep2	2.175	0.2	271.875		bts-r vs. pRH24:RH24 (bts-r) 8-3#	-300	-361.3 to -238.8	Yes	****	<0.0001
	pRH24:RH24DAAD (bts-r) 3-1#-rep3	1.963	0.2	245.375		bts-r vs. pRH24:RH24DAAD (bts-r) 6-2#	-0.128	-61.36 to 61.11	No	ns	>0.9999
	pRH24:RH24 (rh24-1/bts-2) 3-2#-rep1	5.043	0.2	630.375		bts-r vs. pRH24:RH24DAAD (bts-r)3-1#	-1.95	-63.18 to 59.28	No	ns	0.9999
	pRH24:RH24 (rh24-1/bts-2) 3-2#-rep2	4.344	0.2	543		bts-r vs. pRH24:RH24 (rh24-1/bts-2) 3-2#	-330	-391.2 to -268.7	Yes	****	<0.0001
	pRH24:RH24 (rh24-1/bts-2) 3-2#-rep3	4.793	0.2	599.125		bts-r vs. pRH24:RH24 (rh24-1/bts-2) 5-2#	-355.5	-416.7 to -294.2	Yes	****	<0.0001
	pRH24:RH24 (rh24-1/bts-2) 5-2#-rep1	4.922	0.2	615.25		bts-r vs. pRH24:RH24DAAD (rh24-1/bts-2)1-2#	-3.52	-64.75 to 57.71	No	ns	0.9998
	pRH24:RH24 (rh24-1/bts-2) 5-2#-rep2	5.032	0.2	629		bts-r vs. pRH24:RH24DAAD (rh24-1/bts-2)5-7#	0.2358	-61.00 to 61.47	No	ns	>0.9999
	pRH24:RH24 (rh24-1/bts-2) 5-2#-rep3	4.837	0.2	604.625		pRH24:RH24 (bts-r) 4-4# vs. pRH24:RH24 (bts-r) 8-3#	-1.26	-62.49 to 59.97	No	ns	>0.9999
	pRH24:RH24DAAD (rh24-1/bts-2) 1-2#-rep1	2.101	0.2	262.625		pRH24:RH24 (bts-r) 4-4# vs. pRH24:RH24DAAD (bts-r) 6-2#	298.6	237.4 to 359.9	Yes	****	<0.0001
	pRH24:RH24DAAD (rh24-1/bts-2) 1-2#-rep2	2.166	0.2	270.75		pRH24:RH24 (bts-r) 4-4# vs. pRH24:RH24DAAD (bts-r) 3-1#	296.8	235.6 to 358.1	Yes	****	<0.0001
	pRH24:RH24DAAD (rh24-1/bts-2) 1-2#-rep3	2.079	0.2	259.875		pRH24:RH24 (bts-r) 4-4# vs. pRH24:RH24 (rh24-1/bts-2) 3-2#	-31.2	-92.44 to 30.03	No	ns	0.6067
	pRH24:RH24DAAD (rh24-1/bts-2) 5-7#-rep1	2.176	0.2	272		pRH24:RH24 (bts-r) 4-4# vs. pRH24:RH24 (rh24-1/bts-2) 5-2#	-56.69	-117.9 to 4.547	No	ns	0.0788
	pRH24:RH24DAAD (rh24-1/bts-2) 5-7#-rep2	2.006	0.2	250.75		pRH24:RH24 (bts-r) 4-4# vs. pRH24:RH24DAAD (rh24-1/bts-2) 1-2#	295.3	234.0 to 356.5	Yes	****	<0.0001
	pRH24:RH24DAAD (rh24-1/bts-2) 5-7#-rep3	2.073	0.2	259.125		pRH24:RH24 (bts-r) 4-4# vs. pRH24:RH24DAAD (rh24-1/bts-2) 5-7#	299	237.8 to 360.2	Yes	****	<0.0001
						pRH24:RH24 (bts-r) 8-3# vs. pRH24:RH24DAAD (bts-r) 6-2#	299.9	238.7 to 361.1	Yes	****	<0.0001
						pRH24:RH24 (bts-r) 8-3# vs. pRH24:RH24DAAD (bts-r) 3-1#	298.1	236.9 to 359.3	Yes	****	<0.0001
						pRH24:RH24 (bts-r) 8-3# vs. pRH24:RH24 (rh24-1/bts-2) 3-2#	-29.94	-91.18 to 31.29	No	ns	0.6493
						pRH24:RH24 (bts-r) 8-3# vs. pRH24:RH24 (rh24-1/bts-2) 5-2#	-55.43	-116.7 to 5.807	No	ns	0.0891
						pRH24:RH24 (bts-r) 8-3# vs. pRH24:RH24DAAD (rh24-1/bts-2) 1-2#	296.5	235.3 to 357.8	Yes	****	<0.0001
						pRH24:RH24 (bts-r) 8-3# vs.pRH24:RH24DAAD (rh24-1/bts-2) 5-7#	300.3	239.0 to 361.5	Yes	****	<0.0001
						pRH24:RH24DAAD (bts-r) 6-2# vs. pRH24:RH24DAAD (bts-r) 3-1#	-1.822	-63.06 to 59.41	No	ns	0.9999
						pRH24:RH24DAAD (bts-r) 6-2# vs. pRH24:RH24 (rh24-1/bts-2) 3-2#	-329.9	-391.1 to -268.6	Yes	****	<0.0001
						pRH24:RH24DAAD (bts-r) 6-2# vs. pRH24:RH24 (rh24-1/bts-2) 5-2#	-355.3	-416.6 to -294.1	Yes	****	<0.0001
						pRH24:RH24DAAD (bts-r) 6-2# vs. pRH24:RH24DAAD (rh24-1/bts-2) 1-2#	-3.392	-64.63 to 57.84	No	ns	0.9998
						pRH24:RH24DAAD (bts-r) 6-2# vs. pRH24:RH24DAAD (rh24-1/bts-2) 5-7#	0.3639	-60.87 to 61.60	No	ns	>0.9999
						pRH24:RH24DAAD (bts-r) 3-1# vs. pRH24:RH24 (rh24-1/bts-2) 3-2#	-328	-389.3 to -266.8	Yes	****	<0.0001
						pRH24:RH24DAAD (bts-r) 3-1# vs. pRH24:RH24 (rh24-1/bts-2) 5-2#	-353.5	-414.8 to -292.3	Yes	****	<0.0001
						pRH24:RH24DAAD (bts-r) 3-1# vs. pRH24:RH24DAAD (rh24-1/bts-2) 1-2#	-1.57	-62.80 to 59.66	No	ns	>0.9999
						pRH24:RH24DAAD (bts-r) 3-1# vs. pRH24:RH24DAAD (rh24-1/bts-2) 5-7#	2.186	-59.05 to 63.42	No	ns	0.9999
						pRH24:RH24 (rh24-1/bts-2) 3-2# vs. pRH24:RH24 (rh24-1/bts-2) 5-2#	-25.49	-86.72 to 35.75	No	ns	0.7945
						pRH24:RH24 (rh24-1/bts-2) 3-2# vs.pRH24:RH24DAAD (rh24-1/bts-2) 1-2#	326.5	265.2 to 387.7	Yes	****	<0.0001
						pRH24:RH24 (rh24-1/bts-2) 3-2# vs. pRH24:RH24DAAD (rh24-1/bts-2) 5-7#	330.2	269.0 to 391.4	Yes	****	<0.0001
						pRH24:RH24 (rh24-1/bts-2) 5-2# vs. pRH24:RH24DAAD (rh24-1/bts-2) 1-2#	351.9	290.7 to 413.2	Yes	****	<0.0001
						pRH24:RH24 (rh24-1/bts-2) 5-2# vs. pRH24:RH24DAAD (rh24-1/bts-2) 5-7#	355.7	294.5 to 416.9	Yes	****	<0.0001
						pRH24:RH24DAAD (rh24-1/bts-2) 1-2# vs. pRH24:RH24DAAD (rh24-1/bts-2) 5-7#	3.756	-57.48 to 64.99	No	ns	0.9997

## Sheet: Fig.S4
Source data Fig.S4
	Fig.S4A							Fig.S4B
														The transciption level of RH24
														Original Cq result
															RH24			Actin
														sample	Rep1	Rep2	Rep3	Rep1	Rep2	Rep3
														DMSO-4℃	22.2881	22.0527	22.0638	19.0178	18.881	19.7923
														DMSO-22℃	21.6711	22.0844	21.7512	17.8522	18.3487	18.3893
														DMSO-26℃	23.4259	23.4885	23.5442	19.3068	19.5137	19.5892
														CHX-4℃	22.5685	23.0327	22.8415	21.0914	20.9935	21.0533
														CHX-22℃	21.3076	21.3342	21.2794	19.0812	19.0947	19.2259
														CHX-26℃	21.7454	21.9908	21.9246	19.5427	19.5477	19.619
														The protein level of RH24
														Relative band density
															DMSO-4℃	DMSO-22℃	DMSO-26℃	CHX-4℃	CHX-22℃	CHX-26℃
														rep1	1	0.84	0.47	1.23	0.57	0.3
														rep2	1	0.72	0.55	0.94	0.54	0.35
														rep3	1	0.78	0.42	1.12	0.47	0.28
														Tukey's multiple comparisons test	Mean Diff.	95.00% CI of diff.	Significant?	Summary	Adjusted P Value
														DMSO
														4℃ vs. 22℃	0.22	0.05780 to 0.3822	Yes	**	0.0091
														4℃ vs. 26℃	0.52	0.3578 to 0.6822	Yes	****	<0.0001
														22℃ vs. 26℃	0.3	0.1378 to 0.4622	Yes	***	0.0009
														CHX
														4℃ vs. 22℃	0.57	0.4078 to 0.7322	Yes	****	<0.0001
														4℃ vs. 26℃	0.7867	0.6245 to 0.9489	Yes	****	<0.0001
														22℃ vs. 26℃	0.2167	0.05447 to 0.3789	Yes	*	0.0101

[truncated: 3 more sheets: Fig.S5, Fig.S6, Fig.S7]
